# Supplementary material for: Inorganic carbon levels regulate growth via SigC signaling cascade in cyanobacteria
Source: New Phytol. 2025 Jun 25;247(5):2118–33. doi: 10.1111/nph.70328 (PMC12329169; doi:10.1111/nph.70328)
Supplement: Supplementary file 1 — Dataset S1 Raw data and calculations. [file NPH-247-2118-s004.xlsx]

## Sheet: Article information
New Phytologist Supporting Information
Inorganic carbon levels regulate growth via SigC signaling cascade in cyanobacteria
Juha Kurkela, Linda Vuorijoki, Serhii Vakal, Otso Turunen, Satu Koskinen, Viktoria Reimann, Mithila Ray, Wolfgang R. Hess, Tiina A. Salminen, Taina Tyystjärvi
Article acceptance date: 4 June 2025

## Sheet: Figure 1a
Growth in 3 % CO2, daily OD730 measurements
Time (h)	GT-T 1	GT-T 2	GT-T 3	ave	SEM		ΔrpoZ 1	ΔrpoZ 2	ΔrpoZ 3	ave	SEM
0	0.105333	0.102	0.1	0.102444	0.00127011		0.099	0.102	0.1	0.100333	0.000720082
1	0.613333	0.594	0.674	0.627111	0.0196772		0.292	0.43	0.446	0.389333	0.0399147
2	2.58367	1.745	2.125	2.15122	0.197965		0.56	1.095	0.995	0.883333	0.134088
3	5.91333	3.55	4.26	4.57444	0.571643		1.3	1.25	1.14	1.23	0.0385861
Time (h)	ΔrpoZ-S1 (1)	ΔrpoZ-S1 (2)	ΔrpoZ-S1 (3)	ave	SEM		ΔrpoZ-S2 (1)	ΔrpoZ-S2 (2)	ΔrpoZ-S2 (3)	ave	SEM
0	0.098	0.098	0.105	0.100333	0.00190516		0.104	0.104	0.106667	0.104889	0.000725775
1	0.243	0.415	0.42	0.359333	0.0475075		0.595	0.608333	0.608333	0.603889	0.00362887
2	1.772	1.95067	1.73	1.81756	0.0552367		1.77	1.70833	1.91733	1.79856	0.0506224
3	4.09	5.16333	3.16	4.13778	0.472593		3.72	3.76333	4.96667	4.15	0.333559
SEM: standard error of the mean

## Sheet: Figure 1g
RT-qPCR data fold change calculated with 2-ΔΔCT method
	probe ssr1600				probe rnpB								Average threshold cycle of ssr1600 - rnpb from GT-T(air)
	threshold cycle				threshold cycle				threshold cycle of ssr1600 - rnpb				5.6708
strain	1. biol. repl.	2. biol. repl.	3. biol. repl.		1. biol. repl.	2. biol. repl.	3. biol. repl.		1. biol. repl.	2. biol. repl.	3. biol. repl.
GT-T (air)	21.1915	23.3146	21.0091		14.8016	17.1907	16.5104		6.38984	6.12384	4.49871
ΔrpoZ (air)	20.4952	21.9726	18.2889		14.204	15.5429	11.8518		6.29121	6.42969	6.43709
ΔrpoZ-S1 (air)	18.1071	19.0401	17.3616		12.1037	11.821	11.0523		6.00334	7.21914	6.30934
ΔrpoZ-S2 (air)	17.9697	21.5914	18.5911		12.0397	16.0656	11.8869		5.93007	5.52572	6.70416
GT-T (1h CO2)	20.6292	22.381	18.6513		14.6141	16.1508	11.4787		6.01515	6.23014	7.17262
ΔrpoZ (1h CO2)	22.1333	23.8756	18.2999		15.4221	17.1115	10.7281		6.71129	6.76412	7.57179
ΔrpoZ-S1 (1h CO2)	18.5889	18.3013	17.1647		13.7051	15.1399	11.1318		4.88382	3.16138	6.03293
ΔrpoZ-S2 (1h CO2)	16.6069	19.2443	11.2316		12.0084	15.066	9.50977		4.59844	4.17833	1.72184
GT-T (24h CO2)	25.2165	24.1867	19.3215		18.5165	17.0547	14.784		6.70007	7.13207	4.53742
ΔrpoZ (24h CO2)	21.8971	24.6357	23.3829		16.0763	17.8728	17.4717		5.82082	6.7629	5.91125
ΔrpoZ-S1 (24h CO2)	18.7135	19.2006	17.4553		15.0129	15.787	12.6214		3.70059	3.41356	4.83386
ΔrpoZ-S2 (24h CO2)	19.3431	22.154	21.2255		15.269	16.952	14.825		4.07411	5.20198	6.40052
	threshold cycle of ssr1600 - rnpb
	sample - GT-T (air average)				foldchange				log2 fold change					average log2 fold change	SEM
strain	1. biol. repl.	2. biol. repl.	3. biol. repl.		1. biol. repl.	2. biol. repl.	3. biol. repl.		1. biol. repl.	2. biol. repl.	3. biol. repl.		GT-T (air)/GT-T (air)	0	0.591054
GT-T (air)/GT-T (air)	0.719042	0.453047	-1.17209		0.607501	0.730499	2.25338		-0.719042	-0.453047	1.17209		ΔrpoZ (air)/GT-T (air)	-0.715203	0.0474428
ΔrpoZ (air)/GT-T (air)	0.620413	0.758897	0.766298		0.650485	0.590948	0.587924		-0.620413	-0.758897	-0.766298		ΔrpoZ-S1 (air)/GT-T (air)	-0.83981	0.365113
ΔrpoZ-S1 (air)/GT-T (air)	0.332547	1.54834	0.63854		0.794133	0.341902	0.642363		-0.332547	-1.54834	-0.63854		ΔrpoZ-S2 (air)/GT-T (air)	-0.382519	0.345722
ΔrpoZ-S2 (air)/GT-T (air)	0.259272	-0.145076	1.03336		0.835509	1.10579	0.48857		-0.259272	0.145076	-1.03336		GT-T (1h CO2)/GT-T (air)	-0.801839	0.35545
GT-T (1h CO2)/GT-T (air)	0.344356	0.559343	1.50182		0.78766	0.678611	0.353108		-0.344356	-0.559343	-1.50182		ΔrpoZ (1h CO2)/GT-T (air)	-1.34493	0.278445
ΔrpoZ (1h CO2)/GT-T (air)	1.04049	1.09332	1.90099		0.486162	0.468681	0.26776		-1.04049	-1.09332	-1.90099		ΔrpoZ-S1 (1h CO2)/GT-T (air)	0.978085	0.834434
ΔrpoZ-S1 (1h CO2)/GT-T (air)	-0.786975	-2.50941	0.362133		1.72545	5.69389	0.778014		0.786975	2.50941	-0.362133		ΔrpoZ-S2 (1h CO2)/GT-T (air)	2.17126	0.897083
ΔrpoZ-S2 (1h CO2)/GT-T (air)	-1.07236	-1.49247	-3.94896		2.10287	2.8137	15.4438		1.07236	1.49247	3.94896		GT-T (24h CO2)/GT-T (air)	-0.452389	0.80263
GT-T (24h CO2)/GT-T (air)	1.02927	1.46127	-1.13338		0.489957	0.363173	2.19372		-1.02927	-1.46127	1.13338		ΔrpoZ (24h CO2)/GT-T (air)	-0.49419	0.300095
ΔrpoZ (24h CO2)/GT-T (air)	0.150018	1.09211	0.240448		0.901239	0.469076	0.846482		-0.150018	-1.09211	-0.240448		ΔrpoZ-S1 (24h CO2)/GT-T (air)	1.68813	0.433587
ΔrpoZ-S1 (24h CO2)/GT-T (air)	-1.97021	-2.25724	-0.836937		3.91825	4.78076	1.78625		1.97021	2.25724	0.836937		ΔrpoZ-S2 (24h CO2)/GT-T (air)	0.445261	0.671679
ΔrpoZ-S2 (24h CO2)/GT-T (air)	-1.59669	-0.468812	0.729718		3.02449	1.38397	0.603022		1.59669	0.468812	-0.729718
Statistical analysis
Two-tailed, unpaired, t-test	p value
ΔrpoZ (air)/GT-T (air)	0.294214
ΔrpoZ-S1 (air)/GT-T (air)	0.752051
ΔrpoZ-S2 (air)/GT-T (air)	0.414557
GT-T (1h CO2)/GT-T (air)	0.445365
ΔrpoZ (1h CO2)/GT-T (air)	0.29538
ΔrpoZ-S1 (1h CO2)/GT-T (air)	0.0575323
ΔrpoZ-S2 (1h CO2)/GT-T (air)	0.385258
GT-T (24h CO2)/GT-T (air)	0.0947874
ΔrpoZ (24h CO2)/GT-T (air)	0.963431
ΔrpoZ-S1 (24h CO2)/GT-T (air)	0.0143929
ΔrpoZ-S2 (24h CO2)/GT-T (air)	0.195009

## Sheet: Figure 2a
Quantification in Fiji
Ssr1600		% from GT-T -phosphatase
GT-T -phosphatase	5207	100
GT-T +phosphatase	3876	74.4383
Ssr1600-oe -phosphatase (1)	10518	201.997
Ssr1600-oe +phosphatase (1)	10309	197.983
Ssr1600-oe -phosphatase (2)	9390	180.334
Ssr1600-oe +phosphatase (2)	9562	183.637

## Sheet: Figure 2B
Growth in 3 % CO2, daily OD730 measurements
Time (h)	ssr1600-OE 1	ssr1600-OE 2	ssr1600-OE 3	ave	SEM
0	0.064	0.064	0.064	0.064	0
1
2	0.8	0.68	0.92	0.8	0.0565685
3	2.3	2.3	2.9	2.5	0.163299
SEM: standard error of the mean
Growth in ambient air, daily OD730 measurements
Time (h)	ssr1600-OE 1	ssr1600-OE 2	ssr1600-OE 3	ave	SEM
0	0.058	0.058	0.058	0.058	0
1	0.176	0.172	0.17	0.172667	0.00176383
2	0.382	0.373	0.371	0.375333	0.00338296
3	0.624	0.608	0.614	0.615333	0.00466667
SEM: standard error of the mean

## Sheet: Figure 4a
Quantification in Fiji					Normalization to RNA polymerase α-subunit					SigC to α-subunit					SigC to α-subunit
SigC	1. biol repl	2. biol repl	3. biol repl	4. biol repl	SigC to α-subunit	1. biol repl	2. biol repl	3. biol repl	4. biol repl	% from GT-T air	1. biol repl	2. biol repl	3. biol repl	4. biol repl	average from all biol. Repl.	standard error of the mean
GT-T air	31070.8	52883.6	24539.6	55820.3	GT-T air	0.898385	2.076	0.797996	0.583339	GT-T air	100	100	100	100	100	35.3059
ΔrpoZ air	27819.6	79547.2	40802.7	22079.4	ΔrpoZ air	0.791811	3.84185	1.15089	0.676337	ΔrpoZ air	88.1372	185.06	144.222	115.942	133.34	20.695
ΔrpoZ-S1 air	20112.9	39013.8	48991.7	35546.3	ΔrpoZ-S1 air	1.27112	2.15687	1.74225	0.789589	ΔrpoZ-S1 air	141.489	103.896	218.329	135.357	149.768	24.2918
ΔrpoZ-S2 air	13126.9	59464.4	34808	10816.7	ΔrpoZ-S2 air	1.30744	1.5967	0.806332	0.112416	ΔrpoZ-S2 air	145.533	76.9125	101.045	19.2711	85.6903	26.3082
GT-T 1h CO2	15921.8	64093.1	23844.5	20565.6	GT-T 1h CO2	0.714494	2.06872	0.575322	0.331535	GT-T 1h CO2	79.531	99.6493	72.0958	56.8341	77.0275	8.89808
ΔrpoZ 1h CO2	40939.7	71225.7	43659.6	23617.6	ΔrpoZ 1h CO2	1.38121	3.91874	1.69305	1.55741	ΔrpoZ 1h CO2	153.744	188.764	212.163	266.982	205.413	23.7753
ΔrpoZ-S1 1h CO2	24586.1	77939.5	48147.8	27610.5	ΔrpoZ-S1 1h CO2	0.696895	4.4305	1.56454	0.476522	ΔrpoZ-S1 1h CO2	77.572	213.415	196.058	81.6887	142.184	36.2982
ΔrpoZ-S2 1h CO2	38421.1	22722.6	22044.2	7612.43	ΔrpoZ-S2 1h CO2	0.715092	1.6014	0.504864	0.101592	ΔrpoZ-S2 1h CO2	79.5975	77.1385	63.2665	17.4156	59.3545	14.4344
GT-T 24h CO2	8017.32	33199.7	9015.93	24078.6	GT-T 24h CO2	0.2248	1.49974	0.235271	0.277261	GT-T 24h CO2	25.0226	72.2417	29.4828	47.53	43.5693	10.7246
ΔrpoZ 24h CO2	21513.2	51224.9	34164.7	63098.9	ΔrpoZ 24h CO2	1.69209	2.45896	1.13555	1.02494	ΔrpoZ 24h CO2	188.348	118.447	142.3	175.702	156.2	15.8963
ΔrpoZ-S1 24h CO2	23885.3	34046.2	19792.7	50796.1	ΔrpoZ-S1 24h CO2	0.711554	1.26574	0.453239	0.676434	ΔrpoZ-S1 24h CO2	79.2037	60.9699	56.7971	115.959	78.2325	13.4837
ΔrpoZ-S2 24h CO2	16022.2	10333.9	12941.8	8927.53	ΔrpoZ-S2 24h CO2	0.443189	0.535646	0.320269	0.282883	ΔrpoZ-S2 24h CO2	49.3318	25.8018	40.1342	48.4938	40.9404	5.45662
RNA polymerase α-subunit	1. biol repl	2. biol repl	3. biol repl	4. biol repl		Statistical analysis
GT-T air	34585.1	25473.8	30751.5	95691.1		Two-tailed, unpaired, t-test	p value
ΔrpoZ air	35134.1	20705.4	35453.3	32645.6		GT-T air and ΔrpoZ air	0.446373
ΔrpoZ-S1 air	15823	18088.1	28119.7	45018.8		GT-T air and ΔrpoZ -S1 air	0.289632
ΔrpoZ-S2 air	10040.1	37241.9	43168.3	96220.6		GT-T air and ΔrpoZ -S2 air	0.756214
GT-T 1h CO2	22284.1	30982	41445.5	62031.5		GT-T 1h CO2 and ΔrpoZ 1h CO2	0.00231671
ΔrpoZ 1h CO2	29640.5	18175.7	25787.5	15164.7		GT-T 1h CO2 and ΔrpoZ-S1 1h CO2	0.131889
ΔrpoZ-S1 1h CO2	35279.4	17591.6	30774.5	57941.8		GT-T 1h CO2 and ΔrpoZ-S2 1h CO2	0.33746
ΔrpoZ-S2 1h CO2	53728.9	14189.3	43663.7	74931.5		GT-T 24h CO2 and ΔrpoZ 24h CO2	0.00107825
GT-T 24h CO2	35664.3	22137	38321.4	86844.4		GT-T 24h CO2 and ΔrpoZ-S1 24h CO2	0.0909085
ΔrpoZ 24h CO2	12713.9	20831.9	30086.4	61563.6		GT-T 24h CO2 and ΔrpoZ-S2 24h CO2	0.8343
ΔrpoZ-S1 24h CO2	33567.8	26898.3	43669.4	75094
ΔrpoZ-S2 24h CO2	36152	19292.5	40409	31559.1
RNA polymerase α-subunit
Average from GT-T air (used for calculation of GT-T air % average and SEM)
46625.4
RNA polymerase α-subunit	1. biol repl	2. biol repl	3. biol repl	4. biol repl	average	SEM
GT-T air % (GT-T air/GT-T air average )	74.1766	54.6351	65.9544	205.234	100	35.3059

## Sheet: Figure 4b
Quantification in Fiji					Normalization to RNA polymerase α-subunit					SigB to α-subunit				SigB to α-subunit
SigB	1. biol repl	2. biol repl	3. biol repl	4. biol repl	SigB to α-subunit	1. biol repl	2. biol repl	3. biol repl	4. biol repl	% from GT-T air (average)	2. biol repl	3. biol repl	4. biol repl	average from all biol. Repl.	standard error of the mean
GT-T air	20338.6	38805.2	9502.76	66696.8	GT-T air	0.588074	1.52334	0.309018	2.14902	GT-T air	133.35	27.0508	188.121	100	37.1409
ΔrpoZ air	29451.3	39194.4	30323.7		ΔrpoZ air	0.838254	1.89295	0.855313		ΔrpoZ air	165.705	74.8724		104.652	37.0823
ΔrpoZ-S1 air	28197.3	42804.9	38951.9		ΔrpoZ-S1 air	1.78205	2.36646	1.38522		ΔrpoZ-S1 air	207.155	121.259		161.47	35.0671
ΔrpoZ-S2 air	11634.6	19220.8	21103.9		ΔrpoZ-S2 air	1.15881	0.516107	0.488874		ΔrpoZ-S2 air	45.1789	42.7951		63.138	0.973207
GT-T 1h CO2	7441.85	37017.1	18507		GT-T 1h CO2	0.333954	1.19479	0.446538		GT-T 1h CO2	104.59	39.089		57.6375	26.7405
ΔrpoZ 1h CO2	18952.1	24933.8	22956.8		ΔrpoZ 1h CO2	0.639401	1.37182	0.89023		ΔrpoZ 1h CO2	120.087	77.9289		84.6625	17.2108
ΔrpoZ-S1 1h CO2	17728.2	33624.5	32640.1		ΔrpoZ-S1 1h CO2	0.502507	1.50522	1.06062		ΔrpoZ-S1 1h CO2	131.764	92.8446		89.5322	15.8887
ΔrpoZ-S2 1h CO2	22963.2	10512.2	16258.9		ΔrpoZ-S2 1h CO2	0.427389	0.37314	0.372366		ΔrpoZ-S2 1h CO2	32.6639	32.5961		34.2243	0.0276726
GT-T 24h CO2	7509.27	13747.5	9586.9		GT-T 24h CO2	0.210554	0.621017	0.250171		GT-T 24h CO2	54.3625	21.8994		31.5645	11.4774
ΔrpoZ 24h CO2	6966.55	13340.2	15823.1		ΔrpoZ 24h CO2	0.547946	0.640374	0.52592		ΔrpoZ 24h CO2	56.057	46.038		50.0203	3.54226
ΔrpoZ-S1 24h CO2	17278.4	10173.3	16478.5		ΔrpoZ-S1 24h CO2	0.514733	0.378214	0.377347		ΔrpoZ-S1 24h CO2	33.1081	33.0322		37.0663	0.0309931
ΔrpoZ-S2 24h CO2	8629.94	4943.73	10345.9		ΔrpoZ-S2 24h CO2	0.238713	0.256252	0.633981		ΔrpoZ-S2 24h CO2	22.4317	55.4974		32.9419	13.499
RNA polymerase α-subunit	1. biol repl	2. biol repl	3. biol repl	4. biol repl		Statistical analysis
GT-T air	34585.1	25473.8	30751.5	31036		Two-tailed, unpaired, t-test	p value
ΔrpoZ air	35134.1	20705.4	35453.3			GT-T air and ΔrpoZ air	0.93063
ΔrpoZ-S1 air	15823	18088.1	28119.7			GT-T air and ΔrpoZ -S1 air	0.262114
ΔrpoZ-S2 air	10040.1	37241.9	43168.3			GT-T air and ΔrpoZ -S2 air	0.466393
GT-T 1h CO2	22284.1	30982	41445.5			GT-T 1h CO2 and ΔrpoZ 1h CO2	0.42169
ΔrpoZ 1h CO2	29640.5	18175.7	25787.5			GT-T 1h CO2 and ΔrpoZ-S1 1h CO2	0.410011
ΔrpoZ-S1 1h CO2	35279.4	22338.7	30774.5			GT-T 1h CO2 and ΔrpoZ-S2 1h CO2	0.379157
ΔrpoZ-S2 1h CO2	53728.9	28172.3	43663.7			GT-T 24h CO2 and ΔrpoZ 24h CO2	0.194277
GT-T 24h CO2	35664.3	22137	38321.4			GT-T 24h CO2 and ΔrpoZ-S1 24h CO2	0.673423
ΔrpoZ 24h CO2	12713.9	20831.9	30086.4			GT-T 24h CO2 and ΔrpoZ-S2 24h CO2	0.935824
ΔrpoZ-S1 24h CO2	33567.8	26898.3	43669.4
ΔrpoZ-S2 24h CO2	36152	19292.5	16318.9
Normalization to RNA polymerase α-subunit
Average from GT-T air (used for calculation of GT-T air % average and SEM
1.14236
SigB to α-subunit	1. biol repl	2. biol repl	3. biol repl	4. biol repl	average	SEM
GT-T air % (GT-T air/GT-T air average )	51.4788	133.35	27.0508	188.121	100	37.1409

## Sheet: Figure 4d
Quantification in Fiji					Normalization to RNA polymerase α-subunit				SigE to α-subunit
SigE	1. biol repl	2. biol repl	3. biol repl	SigE to α-subunit	1. biol repl	2. biol repl	3. biol repl	% from GT-T air (average)	1. biol repl	2. biol repl	3. biol repl	average from all biol. Repl.	standard error of the mean
GT-T air	30593.3	79460.3	35742.1	GT-T air	0.442212	0.832977	0.458212	GT-T air	76.5337	144.163	79.3028	100	19.1359
ΔrpoZ air	16467.8	76755.4	27288.9	ΔrpoZ air	0.212823	0.862277	0.370279	ΔrpoZ air	36.8333	149.234	64.0843	83.384	33.852
ΔrpoZ-S1 air	14149.7	59487.5	19348.3	ΔrpoZ-S1 air	0.507509	0.772965	0.345994	ΔrpoZ-S1 air	87.8347	133.777	59.8812	93.831	21.5416
ΔrpoZ-S2 air	7344.4	56121.8	16340.7	ΔrpoZ-S2 air	0.31758	0.804374	0.3423	ΔrpoZ-S2 air	54.9636	139.213	59.242	84.473	27.398
GT-T 1h CO2	22240.5	89139.5	28398.4	GT-T 1h CO2	0.480272	0.981637	0.426187	GT-T 1h CO2	83.1208	169.892	73.7603	108.924	30.6034
ΔrpoZ 1h CO2	25757.3	70004.6	28382.1	ΔrpoZ 1h CO2	1.13827	0.857434	0.5471	ΔrpoZ 1h CO2	197.001	148.396	94.6867	146.695	29.5479
ΔrpoZ-S1 1h CO2	4500.05	52792.9	11232.2	ΔrpoZ-S1 1h CO2	0.210214	0.708706	0.222216	ΔrpoZ-S1 1h CO2	36.3819	122.656	38.4589	65.8322	28.4182
ΔrpoZ-S2 1h CO2	28989.8	75921.1	32677.4	ΔrpoZ-S2 1h CO2	0.52159	0.850552	0.461967	ΔrpoZ-S2 1h CO2	90.2718	147.205	79.9528	105.81	20.9109
GT-T 24h CO2	6590.1	56378.6	15442	GT-T 24h CO2	0.133847	0.580217	0.222622	GT-T 24h CO2	23.165	100.418	38.5293	54.0375	23.6107
ΔrpoZ 24h CO2	24204.9	64870.2	21753.5	ΔrpoZ 24h CO2	0.882943	0.839103	0.399244	ΔrpoZ 24h CO2	152.811	145.224	69.0972	122.377	26.73
ΔrpoZ-S1 24h CO2	10372.4	60023.2	20129.6	ΔrpoZ-S1 24h CO2	0.315804	0.850933	0.395384	ΔrpoZ-S1 24h CO2	54.6562	147.271	68.4292	90.1188	28.8514
ΔrpoZ-S2 24h CO2	17481.9	35831.3	18294.4	ΔrpoZ-S2 24h CO2	0.406146	0.482089	0.332095	ΔrpoZ-S2 24h CO2	70.2917	83.4353	57.4758	70.4009	7.49405
RNA polymerase α-subunit	1. biol repl	2. biol repl	3. biol repl		Statistical analysis
GT-T air	69182.4	95393.2	78003.5		Two-tailed, unpaired, t-test	p value
ΔrpoZ air	77377.9	89014.8	73698.3		GT-T air and ΔrpoZ air	0.702117
ΔrpoZ-S1 air	27880.7	76960.1	55921		GT-T air and ΔrpoZ -S1 air	0.851305
ΔrpoZ-S2 air	23126.1	69770.7	47738		GT-T air and ΔrpoZ -S2 air	0.681911
GT-T 1h CO2	46308.2	90806.9	66633.7		GT-T 1h CO2 and ΔrpoZ 1h CO2	0.424771
ΔrpoZ 1h CO2	22628.4	81644.3	51877.3		GT-T 1h CO2 and ΔrpoZ-S1 1h CO2	0.360455
ΔrpoZ-S1 1h CO2	21407	74491.9	50546.4		GT-T 1h CO2 and ΔrpoZ-S2 1h CO2	0.937072
ΔrpoZ-S2 1h CO2	55579.7	89261	70735.3		GT-T 24h CO2 and ΔrpoZ 24h CO2	0.127832
GT-T 24h CO2	49235.9	97168.2	69363.9		GT-T 24h CO2 and ΔrpoZ-S1 24h CO2	0.387939
ΔrpoZ 24h CO2	27413.9	77309	54486.7		GT-T 24h CO2 and ΔrpoZ-S2 24h CO2	0.544989
ΔrpoZ-S1 24h CO2	32844.5	70538.1	50911.5
ΔrpoZ-S2 24h CO2	43043.3	74325	55087.9
Normalization to RNA polymerase α-subunit
Average from GT-T air (used for calculation of GT-T air % average and SEM
0.5778
SigE to α-subunit	1. biol repl	2. biol repl	3. biol repl	average	SEM
GT-T air % (GT-T air/GT-T air average )	76.5337	144.163	79.3028	100	19.1359

## Sheet: Figure 4f
OD730 measurements, cells were grown in standard conditions and OD730 was measured once a day.
Time (d)	0	1	2	3	4	5
GT-T	0.104	0.226	0.432		0.843	0.93
GT-T	0.1	0.202	0.368		0.7	1.145
GT-T	0.101	0.21	0.39	0.534	0.748
GT-T	0.102	0.205	0.378	0.514	0.71
GT-T	0.098	0.222	0.438	0.548	0.733	0.923
GT-T	0.102	0.242	0.454	0.582	0.793	1.013
GT-T	0.098	0.233	0.379	0.556	0.736	0.993
GT-T	0.099	0.228	0.36	0.556	0.7	0.97
GT-T	0.101	0.21	0.346	0.524	0.6675	0.8425
Dsigc	0.103	0.241	0.488		0.96	1.395
Dsigc	0.098	0.228	0.458		0.86	1.26
Dsigc	0.102	0.213	0.383	0.552	0.837	1.023
Dsigc	0.096	0.225	0.448	0.622	0.923	1.067
Dsigc	0.103	0.176	0.35	0.51	0.743
Dsigc	0.097	0.191	0.348	0.49	0.705
Dsigc	0.101	0.231	0.428	0.582	0.785	0.983
Dsigc	0.099	0.236	0.436	0.606	0.838	1.03

## Sheet: Figure 4g
OD730 measurements, growth in high CO2
Days	GT-T	GT-T	GT-T	DsigC	DsigC	DsigC	DsigBDE	DsigBDE	DsigBDE
0	0.099	0.099	0.099	0.098	0.098	0.098	0.1	0.1	0.1
1	0.781	0.847	0.754	0.6902	0.7229	0.7118	0.3281	0.3665	0.3828
2	1.953	1.986	2.131	2.382	2.4205	2.2817	1.5059	1.6554	1.8569
3	4.168	4.526	4.826	4.4089	4.8989	3.932	3.7591	3.8545	3.8776

[truncated: 4 more sheets: Figure 5c, Figure 5d, Figure 5e, Supplementary Figure S1c]
