# Supplementary material for: Inorganic carbon levels regulate growth via SigC signaling cascade in cyanobacteria
Source: New Phytol. 2025 Jun 25;247(5):2118–33. doi: 10.1111/nph.70328 (PMC12329169; doi:10.1111/nph.70328)
Supplement: Supplementary file 2 — Dataset S2 Comparison of gene expression in ΔrpoZ, ΔrpoZ‐S1 and ΔrpoZ‐S2 strains to that of the GT‐T control strain after 24‐h treatments in 3% CO2. [file NPH-247-2118-s007.xlsx]

## Sheet: Article information
New Phytologist Supporting Information
Inorganic carbon levels regulate growth via SigC signaling cascade in cyanobacteria
Juha Kurkela, Linda Vuorijoki, Serhii Vakal, Otso Turunen, Satu Koskinen, Viktoria Reimann, Mithila Ray, Wolfgang R. Hess, Tiina A. Salminen, Taina Tyystjärvi
Article acceptance date: 4 June 2025

## Sheet: Dataset S2
Supplementary Data Set 2
Comparison of gene expression in ΔrpoZ, ΔrpoZ-S1 and ΔrpoZ-S2 strains to that of the Synechocystis sp. PCC substrain GT-T control strain after 24 h treatments in 3% CO2 . First categories, descriptions are as in Cyanobase (https://genome.microbedb.jp/cyanobase/). All microarray data are available in GEO (accession number: GSE233434)
				ΔrpoZ 24 h CO2/GT-T 24 h CO2		ΔrpoZ-S1 24 h CO2/GT-T 24 h CO2		ΔrpoZ-S2 24 h CO2/GT-T 24 h CO2
First category	SystematicName	Genename	Description	Log2 fold	p-value	Log2 fold	p-value	Log2 fold	p-value
	ncl0020	NA		0.830274	0.000924374	-0.264998	0.212553	0.525321	0.0205503
	ncl0030	NA		1.18083	0.000439779	-0.237779	0.38567	0.77048	0.0108036
	ncl0050	NA		0.505446	0.0319003	0.0920001	0.673955	0.490763	0.036479
	ncl0080	NA		0.163619	0.338518	-0.0810181	0.631713	0.411696	0.0247158
	ncl0140	NA		-0.0742122	0.796904	-0.597813	0.0514439	-0.519263	0.0860937
	ncl0150	NA		1.65608	6.81026e-06	0.22068	0.392431	1.21688	0.000188408
	ncl0160	NA		0.387818	0.00328618	0.278697	0.0244624	0.356068	0.00594094
	ncl0170	NA		-1.1731	0.000567159	-0.218957	0.433382	0.0565453	0.838175
	ncl0180	NA		-1.27242	0.00583919	-0.395726	0.336424	0.174333	0.668162
	ncl0190	NA		-0.437132	0.515425	-1.42937	0.0452294	0.575541	0.394167
	ncl0200	NA		-0.0147101	0.925087	-0.00599485	0.969429	0.0143708	0.926809
	ncl0215	NA		0.596174	0.0171083	-0.0199544	0.930004	0.467568	0.0531453
	ncl0230	NA		-0.267302	0.299754	-0.101346	0.689786	-0.0297976	0.906355
	ncl0240	NA		-0.852028	0.0173383	-0.532836	0.116052	-0.670846	0.0528431
	ncl0250	NA		-2.89605	1.43409e-08	-0.820821	0.00836656	-2.2386	4.51642e-07
	ncl0260	NA		0.873258	5.22273e-06	-0.199443	0.143123	0.64118	0.000152255
	ncl0270	NA		-0.111478	0.560917	-0.249656	0.202395	0.0373795	0.844659
	ncl0280	NA		0.120549	0.673325	-0.518025	0.0838605	-0.199277	0.488026
	ncl0290	NA		0.56767	0.194953	-1.09611	0.0190263	0.0375451	0.929778
	ncl0300	NA		-0.387113	0.0971177	0.0903696	0.685961	-0.0380011	0.864692
	ncl0310	NA		0.159785	0.481211	0.153987	0.497018	0.847029	0.00154524
	ncl0320	NA		0.536591	0.041095	-0.381408	0.133625	0.331275	0.188761
	ncl0330	NA		0.32055	0.148265	0.377707	0.092496	0.211159	0.331688
	ncl0350	NA		-1.60053	2.72019e-07	-0.783182	0.000731267	-0.410288	0.0438329
	ncl0380	NA		0.755387	0.00249933	0.606628	0.0109121	0.378926	0.0906181
	ncl0390	NA		0.856659	0.0187004	-0.626917	0.0733269	0.659204	0.0610176
	ncl0400	NA		0.529409	0.00337469	0.192507	0.227893	0.523983	0.00363379
	ncl0410	NA		0.644128	0.0125239	0.227463	0.334496	0.477892	0.0530971
	ncl0420	NA		0.254223	0.235844	-0.163458	0.439829	0.279729	0.194188
	ncl0430	NA		1.43773	0.0190991	-0.187123	0.738352	1.09855	0.0636059
	ncl0440	NA		1.13458	0.00108962	-0.233426	0.423734	0.606286	0.0490703
	ncl0490	NA		-0.257563	0.175035	0.251283	0.185175	0.410752	0.0380386
	ncl0500	NA		-0.126995	0.335262	-0.329601	0.0203859	-0.161298	0.225181
	ncl0520	NA		0.512533	0.0858069	0.296703	0.3046	0.866596	0.0070208
	ncl0530	NA		1.10753	3.23697e-05	-0.0481878	0.805645	0.470669	0.0267583
	ncl0540	NA		-0.930819	0.000170102	-0.425323	0.0400287	-0.562729	0.00933242
	ncl0540_NsiR4	NA		0.293927	0.138885	0.349303	0.0827981	0.306695	0.123663
	ncl0560	NA		-0.466497	0.0111225	0.638079	0.00122568	0.404469	0.0241871
	ncl0570	NA		0.461526	0.11707	-0.472777	0.109071	0.439694	0.134039
	ncl0580	NA		0.329175	0.260662	0.134449	0.640182	0.691254	0.0264193
	ncl0590	NA		0.241193	0.0952589	-0.120644	0.387933	0.116701	0.403269
	ncl0610	NA		-0.256334	0.214963	-0.564084	0.0119171	0.00175268	0.993061
	ncl0620	NA		0.39125	0.00652694	0.0186968	0.882816	0.164392	0.206682
	ncl0640	NA		0.298782	0.147854	-0.0090002	0.964003	0.429861	0.0440096
	ncl0650	NA		-0.341727	0.279408	-0.287252	0.360574	0.0296596	0.923762
	ncl0660	NA		0.0638699	0.796366	-0.281874	0.264054	0.492502	0.0603752
	ncl0680	NA		-0.175784	0.561398	-0.479324	0.125624	-0.0192497	0.949012
	ncl0690	NA		1.32382	0.000298927	-0.556758	0.0701539	0.490613	0.106512
	ncl0700	NA		0.652744	0.00253228	-0.10708	0.564463	0.501551	0.0142314
	ncl0710	NA		1.3995	0.000222687	-0.0790388	0.791288	0.694259	0.0313304
	ncl0720	NA		0.590345	0.00968505	0.0285388	0.888612	0.354639	0.0963612
	ncl0730	NA		-0.525935	0.167372	-0.376828	0.315301	0.17824	0.630447
	ncl0740	NA		0.0598572	0.83663	-0.399203	0.181509	0.0182722	0.949777
	ncl0750	NA		0.169766	0.392351	-0.0654651	0.738959	0.195927	0.325444
	ncl0770	NA		-0.0250653	0.932577	-0.0276339	0.925689	0.444128	0.147612
	ncl0780	NA		-0.759767	0.00143657	-0.254045	0.215562	-0.21919	0.28227
	ncl0790	NA		-0.841089	0.00226858	-0.347588	0.152294	0.431184	0.0807928
	ncl0800	NA		1.40217	1.02002e-06	0.747347	0.000850908	1.26253	3.70974e-06
	ncl0810	NA		0.861989	0.000970057	0.259535	0.240903	0.918719	0.000559108
	ncl0820	NA		-0.331151	0.0465844	-0.494589	0.00539062	-0.457731	0.00888371
	ncl0830	NA		-0.555772	0.0329385	-0.65405	0.0143648	-0.171608	0.480773
	ncl0840	NA		0.248925	0.583809	-0.707185	0.132001	-0.228002	0.615543
	ncl0850	NA		1.59686	6.93482e-07	0.296406	0.1597	1.14457	3.56689e-05
	ncl0860	NA		0.977178	0.00114451	0.374445	0.148229	0.301594	0.238694
	ncl0870	NA		0.726907	0.0321375	-0.0599879	0.848613	0.610428	0.0661886
	ncl0880	NA		0.776915	0.00155403	-0.420641	0.0554269	0.169796	0.416083
	ncl0900	NA		0.303283	0.136718	0.144508	0.465882	0.600743	0.00691877
	ncl0910	NA		0.594892	0.0127111	0.400449	0.0769508	0.558294	0.0180835
	ncl0920	NA		0.0563514	0.802056	-0.464302	0.0522186	0.128466	0.56932
	ncl0930	NA		0.813088	0.00766928	0.055519	0.837315	0.181678	0.504471
	ncl0950	NA		-0.983052	0.0017608	-0.335806	0.217403	-0.100097	0.706799
	ncl0980	NA		-0.021934	0.894349	-0.0789668	0.633736	-0.0679261	0.681621
	ncl0990	NA		1.03871	2.62066e-05	-0.068293	0.705037	0.307257	0.102468
	ncl1010	NA		0.117906	0.653394	0.19247	0.465965	0.0415043	0.874039
	ncl1020	NA		0.740604	0.00227524	-0.0710452	0.731621	0.352095	0.103214
	ncl1045	NA		-1.05284	1.53167e-06	-0.21231	0.152017	-0.333716	0.0311887
	ncl1050	NA		0.0293943	0.872816	-0.424775	0.0321479	0.20074	0.283217
	ncl1060	NA		1.11097	0.00186095	-0.0692908	0.818773	1.13368	0.0015866
	ncl1090	NA		0.186191	0.254291	-0.41754	0.0175662	0.139114	0.389954
	ncl1100	NA		-0.0741296	0.581776	-0.113651	0.401531	0.0276122	0.836757
	ncl1110	NA		1.4703	1.04169e-06	0.515598	0.0159739	1.3015	4.64209e-06
	ncl1120	NA		0.583499	0.00154349	-0.0685532	0.659271	0.640268	0.000712189
	ncl1130	NA		2.16086	1.07585e-10	0.475078	0.0047042	1.79299	1.61155e-09
	ncl1160	NA		-0.388081	0.024049	-0.047473	0.763964	-0.305221	0.0674709
	ncl1170	NA		0.371206	0.0491476	-0.0967995	0.585971	0.0684837	0.699283
	ncl1180	NA		4.06312	1.15158e-12	0.877451	0.000486037	3.04649	8.49118e-11
	ncl1190	NA		0.566661	0.0165037	0.145569	0.500502	0.885241	0.00071763
	ncl1200	NA		-1.41942	0.000358044	0.128453	0.687235	-0.708633	0.0382437
	ncl1210	NA		-0.090416	0.38977	0.117723	0.266719	0.450229	0.000464945
	ncl1220	NA		0.265829	0.0599532	0.0175843	0.895003	0.341516	0.0193872
	ncl1230	NA		-0.278021	0.194991	0.167012	0.428237	0.070096	0.737377
	ncl1255	NA		0.989141	2.07566e-05	-0.286132	0.102883	0.658978	0.00109689
	ncl1260	NA		0.652781	0.0174586	0.119279	0.634053	0.0712036	0.775762
	ncl1270	NA		0.523126	0.0896661	0.284071	0.34083	0.751839	0.0195842
	ncl1280	NA		0.672247	0.151057	0.000923627	0.998371	0.685499	0.143677
	ncl1290	NA		0.468565	0.057023	-0.46875	0.0569356	0.43989	0.0721021
	ncl1300	NA		0.482232	0.00442863	-0.0314971	0.831063	0.387469	0.0170501
	ncl1310	NA		-0.311608	0.0216473	-0.55336	0.000360569	-0.327913	0.0165315
	ncl1320	NA		0.00041174	0.999148	-0.208993	0.589744	0.652293	0.105472
	ncl1330	NA		0.212924	0.341399	0.873075	0.00102198	0.998217	0.000311965
	ncl1340	NA		0.34027	0.172424	-0.15091	0.535157	0.304349	0.219574
	ncl1350	NA		-0.13932	0.538044	0.360699	0.123051	0.780152	0.00288956
	ncl1370	NA		0.561148	0.0314621	-0.356026	0.153789	0.410613	0.103523
	ncl1390	NA		2.73136	1.25752e-11	0.350592	0.0413979	2.34475	1.20453e-10
	ncl1400	NA		0.387515	0.0307648	-0.0615465	0.711215	0.480224	0.00974535
	ncl1410	NA		1.22517	7.73437e-07	-0.0980208	0.537228	1.07143	4.04832e-06
	ncl1450	NA		0.762004	0.00626512	0.830729	0.00345954	0.987757	0.000890848
	ncl1460	NA		0.604347	0.0346489	-0.167479	0.530737	0.625945	0.0294464
	ncl1470	NA		0.747211	0.00121891	-0.00385941	0.984026	0.445054	0.0325007
	ncl1490	NA		-0.683292	0.00402041	-0.0236057	0.908862	-0.107666	0.603121
	ncl1500	NA		-1.29196	0.000574334	-0.0228182	0.940398	-0.52895	0.0977032
	ncl1530	NA		0.959512	0.00179395	0.487255	0.0751689	1.33426	9.04243e-05
	ncl1570	NA		0.216361	0.229759	0.178813	0.317367	0.161091	0.366248
	ncl1580	NA		0.0710323	0.635896	-0.395886	0.0162932	0.0257553	0.86327
	ncl1590	NA		0.600482	0.0019213	-0.165056	0.321992	0.338433	0.05261
	ncl1600	NA		1.23276	0.000177546	-0.421554	0.115079	0.601309	0.030393
	ncl1610	NA		1.2948	1.54117e-05	0.309992	0.1608	1.14835	5.73005e-05
	ncl1630	NA		-0.846485	0.00328638	-0.0280752	0.909993	-0.186559	0.45655
	ncl1640	NA		0.103638	0.684816	-0.465248	0.0823054	-0.00737154	0.976906
	ncl1670	NA		-0.0991783	0.324319	0.0766121	0.443549	0.0367994	0.710807
	ncl1680	NA		0.0542879	0.620864	0.107963	0.33087	0.092181	0.404468
	ncl1690	NA		-0.518607	0.0278171	-0.474393	0.041711	-0.587564	0.0145307
	ncl1700	NA		-1.09847	0.0201351	-0.217573	0.615603	0.367444	0.400014
	ncl1710	NA		0.681851	0.000988647	-0.239823	0.174997	0.37339	0.0422001
	ncl1720	NA		-0.492724	0.0192642	-0.75324	0.00110154	-0.72233	0.00154907
	ncl1725	NA		0.202276	0.112666	0.155943	0.213861	0.174613	0.166572
	ncl1730	NA		0.674066	0.016252	-0.0148345	0.953503	0.542145	0.0461709
	ncl1740	NA		0.988725	0.00118828	-0.0947543	0.71004	0.827325	0.00457228
	ncl1780	NA		0.428208	0.0671371	-0.511154	0.0323547	0.221704	0.323909
	ncl1790	NA		-0.302966	0.054126	-0.669614	0.00031104	-0.598888	0.000844117
	ncl1800	NA		-0.0505584	0.774156	-0.33995	0.0676579	-0.340165	0.0675021
	ncr0020	NA		0.227669	0.159015	-0.18622	0.244373	0.168961	0.289011
	ncr0030	NA		0.410946	0.128526	-0.245783	0.351749	0.779199	0.00790787
	ncr0050	NA		-0.404017	0.0144456	-0.139488	0.356806	-0.33411	0.037402
	ncr0060	NA		0.332521	0.0395389	0.0999817	0.509385	0.0957418	0.527265
	ncr0070	NA		-0.0847686	0.837914	-0.361502	0.388495	-0.304973	0.465367
	ncr0075	NA		0.0942132	0.471094	0.00494767	0.969551	0.00143443	0.99117
	ncr0080	NA		-0.173635	0.359595	-0.18516	0.32949	-0.205766	0.280229
	ncr0090	NA		0.073562	0.713276	0.20694	0.308467	-0.146242	0.467947
	ncr0100	NA		-0.373073	0.0112373	-0.399962	0.00732515	-0.018563	0.888165
	ncr0130	NA		-0.205053	0.240678	-0.300134	0.0936312	0.0877662	0.608975
	ncr0140	NA		0.537505	0.000793834	-0.0649608	0.623357	0.323015	0.024378
	ncr0150	NA		0.584689	0.00010453	-0.138806	0.23993	0.542882	0.000217723
	ncr0170	NA		-0.142472	0.729571	0.0403574	0.921852	1.02724	0.0222114
	ncr0190	NA		-0.854872	0.000280422	-0.541412	0.0096484	-0.600815	0.00492978
	ncr0200	NA		-0.478303	0.0122706	0.426906	0.0227449	0.146149	0.400272
	ncr0210	NA		-0.613718	0.00184853	0.550212	0.0041516	0.445029	0.0156312
	ncr0220	NA		0.0838159	0.711178	-0.742759	0.00424486	0.11485	0.612588
	ncr0240	NA		0.275686	0.27824	0.245847	0.33171	0.713159	0.0104959
	ncr0250	NA		-0.16063	0.652079	0.0211543	0.952495	0.366152	0.310646
	ncr0270	NA		1.17436	3.22167e-06	0.181145	0.29476	1.10654	6.55078e-06
	ncr0280	NA		0.0628067	0.711717	-0.0456126	0.788187	0.328897	0.0666984
	ncr0290	NA		0.674181	0.068853	0.308484	0.384901	0.813922	0.031707
	ncr0300	NA		0.412915	0.0471756	-0.152916	0.436956	0.435672	0.0375042
	ncr0310	NA		-0.0830873	0.825891	-0.62767	0.11087	0.0869042	0.818043
	ncr0320	NA		0.861742	0.000111479	0.275598	0.121934	0.525706	0.00674671
	ncr0330	NA		0.20532	0.334768	-0.0133899	0.949073	0.0191131	0.927362
	ncr0340	NA		0.519399	0.00218675	-0.0633714	0.661419	0.461856	0.00510274
	ncr0350	NA		0.649501	0.0017905	0.22317	0.215773	0.550022	0.00595413
	ncr0380	NA		-0.783135	0.00104998	-0.249489	0.219999	-0.329367	0.111483
	ncr0390	NA		0.793889	0.000579337	-0.252571	0.190843	-0.0656296	0.727115
	ncr0400	NA		-0.205941	0.551191	-0.392915	0.262599	0.320509	0.357554
	ncr0410	NA		1.76333	8.55424e-09	-0.297435	0.0813966	0.823965	0.000101688
	ncr0420	NA		0.0869934	0.464769	-0.199545	0.105355	0.0751797	0.526645
	ncr0440	NA		0.0249891	0.910517	-0.0604206	0.786033	0.343874	0.135997
	ncr0450	NA		-0.196131	0.229848	-0.227207	0.167498	-0.0105285	0.947373
	ncr0460	NA		-0.168927	0.58721	-0.687919	0.0386598	0.0766541	0.804682
	ncr0470	NA		0.372406	0.0340366	0.0961919	0.557162	0.739164	0.000305951
	ncr0480	NA		-0.499333	0.0130087	-0.394744	0.0419933	-0.133832	0.463897
	ncr0490	NA		0.739815	0.00107607	0.0916815	0.627108	0.430863	0.0336184
	ncr0510	NA		1.13947	8.01277e-07	0.0480477	0.744611	0.717467	0.000153815
	ncr0520	NA		0.964955	6.79596e-06	0.324555	0.0415315	0.545291	0.00188276
	ncr0530	NA		0.762953	0.00700741	-0.102228	0.683408	0.535092	0.0453302
	ncr0540	NA		1.06259	5.44137e-06	-0.0363341	0.821057	0.645735	0.000893991
	ncr0550	NA		0.667265	0.0802104	0.222784	0.541257	0.494834	0.184805
	ncr0570	NA		0.0175768	0.889179	-0.119647	0.349659	-0.342314	0.0142056
	ncr0575	NA		0.541458	0.050199	0.102712	0.692787	0.512865	0.0620368
	ncr0580	NA		0.0530778	0.674167	0.113833	0.372115	0.00381991	0.975792
	ncr0590	NA		0.233871	0.101945	0.0421271	0.758444	0.114948	0.40602
	ncr0610	NA		0.193848	0.443697	0.00679317	0.978378	0.130488	0.604239
	ncr0620	NA		-0.634928	0.00169869	-0.151495	0.380816	-0.0594336	0.72821
	ncr0630	NA		0.167188	0.212965	-0.328034	0.0217748	-0.13428	0.312878
	ncr0640	NA		-0.443015	0.106018	-0.262377	0.325136	0.033935	0.897141
	ncr0650	NA		-0.200047	0.6218	-0.888117	0.0404307	-0.230418	0.570401
	ncr0670	NA		1.07825	0.000129423	0.0671295	0.75793	0.796334	0.00192123
	ncr0680	NA		0.712962	0.00290323	0.240121	0.253075	0.555995	0.0145196
	ncr0690	NA		1.69183	5.78571e-07	0.508982	0.0276975	1.1035	8.32204e-05
	ncr0700	NA		0.560619	0.0757352	-0.201463	0.504285	0.344671	0.259758
	ncr0710	NA		0.807429	0.00530988	-0.171077	0.503185	0.935672	0.00181448
	ncr0720	NA		0.345006	0.157583	-0.24908	0.30014	0.146448	0.537747
	ncr0730	NA		0.07548	0.767472	0.135005	0.598046	0.438582	0.100002
	ncr0760	NA		1.30604	1.77827e-05	-0.1222	0.578037	0.964093	0.00039705
	ncr0770	NA		-0.016514	0.91984	-0.0207369	0.89945	-0.0283263	0.862996
	ncr0780	NA		-0.391316	0.238651	-0.348284	0.292045	-0.0842683	0.79536
	ncr0790	NA		1.20522	0.000807566	0.504782	0.102803	0.884103	0.00804184
	ncr0800	NA		-1.05044	5.99444e-08	-0.590214	6.54488e-05	-0.779831	2.77476e-06
	ncr0810	NA		0.221078	0.0646527	-0.0304034	0.788176	0.272468	0.0264862
	ncr0820	NA		0.2367	0.602203	0.180901	0.689822	0.988218	0.0414721
	ncr0830	NA		-0.560935	0.0475094	0.768991	0.00962036	-0.206829	0.439681
	ncr0850	NA		-0.0227627	0.933721	-0.487847	0.0893323	-0.057479	0.833766
	ncr0860	NA		0.420408	0.357589	-0.429275	0.347819	0.0360056	0.936326
	ncr0870	NA		0.00748285	0.939527	0.0517517	0.601404	0.0311082	0.752834
	ncr0880	NA		-0.14861	0.570076	-0.197194	0.452877	-0.107892	0.679346
	ncr0890	NA		0.660665	0.00290149	-0.14152	0.461586	0.431459	0.0354899
	ncr0900	NA		-0.319791	0.191742	-0.15332	0.522518	-0.0749287	0.753437
	ncr0910	NA		0.292316	0.329103	-0.782538	0.0161088	-0.0289492	0.921803
	ncr0920	NA		0.684039	0.000167283	0.370399	0.0174135	0.369226	0.0177134
	ncr0930	NA		-2.08892	1.1526e-05	-0.603055	0.0877755	-0.929734	0.0128474
	ncr0940	NA		1.36218	0.000173755	-0.0367309	0.896774	1.00893	0.00236157
	ncr0950	NA		0.97312	0.00709298	-0.0281284	0.929844	0.251876	0.435038
	ncr0980	NA		-0.0976432	0.655817	-0.423641	0.0666374	-0.426778	0.0648501
	ncr1010	NA		-2.29377	2.85139e-06	-0.42027	0.212185	-0.491214	0.148385
	ncr1020	NA		0.131397	0.587655	-0.456476	0.0728226	0.173804	0.474805
	ncr1050	NA		1.54165	1.67281e-05	0.572178	0.0380314	0.455255	0.0907195
	ncr1060	NA		0.153465	0.377667	-0.208519	0.235525	-0.0319341	0.852572
	ncr1070	NA		2.91212	1.33425e-06	0.638425	0.117759	2.13886	4.79618e-05
	ncr1080	NA		-0.15121	0.479126	0.29594	0.175499	-0.0483056	0.819832
	ncr1090	NA		-0.309167	0.142925	-0.40419	0.0612298	-0.125423	0.540489
	ncr1130	NA		0.0673423	0.857947	-0.908645	0.0261859	-0.439278	0.252945
	ncr1140	NA		-0.152159	0.548979	0.420999	0.109911	-0.23918	0.350261
	ncr1160	NA		0.0463606	0.812193	-0.0760556	0.697146	-0.0647258	0.740321
	ncr1170	NA		-0.802649	0.00214007	-0.285971	0.210008	-0.505317	0.0348851
	ncr1180	NA		0.287553	0.17295	-0.23073	0.269099	0.244749	0.242227
	ncr1200	NA		1.20342	0.000798388	0.17209	0.562056	0.512452	0.0972334
	ncr1220	NA		0.694343	0.0403146	-0.0182341	0.953926	0.713992	0.0356432
	ncr1230	NA		0.0132924	0.917455	0.230733	0.0866269	0.544534	0.000559412
	ncr1240	NA		-1.64614	0.00188563	-0.290097	0.520555	0.237506	0.598066
	ncr1270	NA		0.43354	0.113168	0.0430685	0.869734	0.778623	0.00839652
	ncr1280	NA		-0.097987	0.6592	0.100636	0.650647	0.155942	0.484876
	ncr1300	NA		-0.302785	0.204638	-0.937339	0.000876347	-0.407795	0.0940431
	ncr1310	NA		0.485034	0.0369711	-0.24056	0.275128	0.076298	0.724623
	ncr1320	NA		-0.117056	0.404295	-0.0637837	0.646894	-0.0101882	0.941476
	ncr1330	NA		-0.0693538	0.719152	0.194926	0.319067	0.536227	0.0122411
	ncr1340	NA		1.87542	5.45011e-05	1.03543	0.00820155	1.95162	3.5574e-05
	ncr1350	NA		-0.38328	0.0621288	0.0127078	0.947742	-0.0859888	0.658405
	ncr1360	NA		-0.475029	0.10873	0.516327	0.0834614	0.627027	0.0395763
	ncr1380	NA		-0.55224	0.0933781	-0.547069	0.0962169	0.25762	0.417125
	ncr1390	NA		-0.297489	0.100205	-0.728451	0.000603331	-0.398476	0.0328751
	ncr1395	NA		-0.445737	0.089256	-0.430215	0.0999321	-0.132627	0.597423
	ncr1410	NA		0.602286	0.0615603	-0.450699	0.151753	0.728827	0.0271631
	ncr1420	NA		0.282502	0.215284	0.0930327	0.676404	0.516543	0.0315308
	ncr1450	NA		1.76973	1.94186e-07	-0.113189	0.582575	1.25518	1.34333e-05
	ncr1460	NA		-0.513458	0.00336655	-0.191007	0.217707	-0.0895393	0.555753
	ncr1470	NA		0.28231	0.0402202	-0.0704079	0.584822	0.206034	0.122522
	ncr1480	NA		0.258878	0.0872213	0.28961	0.0584752	0.461243	0.00513175
	ncr1490	NA		-0.204846	0.158113	-0.216345	0.137454	-0.435976	0.00626704
	ncr1500	NA		0.808812	0.0401397	-0.311481	0.401787	0.779529	0.046927
	ncr1510	NA		1.20315	0.000154029	0.0754562	0.760299	1.10943	0.000335229
	ncr1520	NA		-0.103325	0.690533	0.522073	0.0575715	-0.0204808	0.936942
	ncr1525	NA		0.147202	0.273394	-0.349465	0.0161645	0.239479	0.0837755
	ncr1530	NA		-3.39612	1.00522e-10	-0.955868	0.000660139	-1.28472	3.63113e-05
	ncr1550	NA		-0.421502	0.0594883	0.0508975	0.809363	-0.30805	0.157394
	ncr1560	NA		0.611365	0.0427903	-0.0323622	0.908572	0.564983	0.0588622
	ncr1570	NA		0.251007	0.16242	0.357092	0.0537448	0.381419	0.0409314
	ncr1580	NA		1.59848	3.49572e-08	0.274363	0.106697	1.00877	1.18315e-05
	ncr1590	NA		0.576574	0.00346848	-0.19481	0.262768	0.423826	0.0226716
	ncr1600	NA		-0.707728	0.00168158	-0.625779	0.00420376	-0.832267	0.000423434
	ncr1620	NA		0.590097	0.0117032	-0.307114	0.157458	0.585295	0.0122744
	ncr1630	NA		0.66421	0.00291418	0.477428	0.0224975	0.539171	0.011568
	ncr1650	NA		-0.417212	0.080654	-0.0652456	0.774072	-0.367993	0.119422
	ncr1670	NA		0.45611	0.0295977	-0.30134	0.133799	0.303697	0.130997
	ncr1680	NA		0.0473055	0.875811	-0.243091	0.426554	0.361254	0.243059
	ncr1690	NA		0.343086	0.121367	-0.206994	0.338068	0.257129	0.237741
	ncr1710	NA		0.222377	0.488129	1.03549	0.00457037	0.375706	0.248138
	ncr1720	NA		0.669778	0.0028443	-0.383528	0.0604836	0.38154	0.0616848
	ndhK2	ndhK2,		0.328473	0.0413149	-0.122464	0.419677	0.245361	0.116701
	Norf1	NA		0.555537	0.00213388	0.220856	0.164281	0.730173	0.000198296
	Norf2	NA		-1.88148	1.51557e-05	-0.600433	0.0673895	-0.641524	0.052338
	Norf3	NA		-0.536334	0.00490742	-0.520288	0.00601831	-0.355604	0.0458036
	Norf4	NA		-0.0222914	0.906757	-0.077867	0.68318	0.0150875	0.936804
	Norf5	NA		0.00661622	0.9671	0.0477311	0.76636	-0.0490109	0.760303
	Norf6	NA		0.0492038	0.694179	0.0056545	0.963869	-0.109777	0.385062
	Norf7	NA		-0.116145	0.550771	-0.231328	0.242571	0.136663	0.483647
	Norf7-as	NA		0.0722893	0.565229	-0.664771	6.32051e-05	-0.0820859	0.514392
	Norf8	NA		-0.907348	0.00202743	0.142134	0.570955	-0.0629441	0.801039
	Norf8-as	NA		1.51512	0.00287126	-0.159224	0.715745	0.258723	0.555444
Hypothetical	sgl0001	sgl0001,	hypothetical protein	0.326113	0.144437	-0.0250751	0.907472	0.572728	0.0160623
Hypothetical	sgl0002	sgl0002,	hypothetical protein	-0.577337	0.000114281	0.213369	0.0781219	-0.153711	0.193714
Other categories	sll0002	ponA,	penicillin-binding protein	0.257629	0.0412192	0.28146	0.0275347	0.30262	0.0190975
	sll0002-as2	NA		0.884221	0.000406117	-0.115365	0.567994	0.702079	0.00274612
	sll0002-as3	NA		0.463469	0.052436	0.101651	0.651627	0.665156	0.00842879
Hypothetical	sll0005	sll0005,	hypothetical protein	0.531786	0.0016428	0.0238679	0.866911	0.521324	0.00192013
Amino acid biosynthesis	sll0006		putative aminotransferase	-0.0455788	0.730882	0.512846	0.00121576	0.163871	0.226495
	sll0006-as	NA		1.17895	2.76824e-06	-0.262755	0.132723	0.545912	0.00467671
	sll0006-as2	NA		1.15766	2.45265e-06	0.316042	0.0677746	0.997886	1.41524e-05
Hypothetical	sll0007	sll0007,	hypothetical protein	0.0659555	0.622283	-0.0365467	0.784302	-0.149934	0.270457
	sll0007-as	NA		1.08535	1.22114e-05	0.024787	0.887859	0.469293	0.0155591
Unknown	sll0008	sll0008,	unknown protein	-0.241815	0.076802	-0.263866	0.0556726	-0.308393	0.0283098
Unknown	sll0010	sll0010,	unknown protein	1.278	0.000105952	0.194022	0.446921	0.320958	0.215579
	sll0010-as	NA		-0.89243	0.00410161	-0.556201	0.0530221	-0.438675	0.118727
Other categories	sll0012	sll0012,	putative transposase [ISY523f: 2482725 - 2483595]	2.48988	0.000128354	0.131287	0.793818	0.378616	0.454665
	sll0012-as	NA		2.73783	0.00353451	0.112448	0.889789	0.162517	0.841322
Cell envelope	sll0016	mltA,	probable membrane-bound lytic transglycosylase A	-0.101833	0.389862	0.206971	0.0915696	0.0344114	0.768981
	sll0016-as	NA		1.36314	0.000346662	0.0586374	0.847398	1.17361	0.0012782
Biosynthesis of cofactors, prosthetic groups, and carriers	sll0017	hemL hemL,	glutamate-1-semialdehyde aminomutase	-0.781766	0.000254478	-0.187592	0.276333	-0.47575	0.0115198
Energy metabolism	sll0018	fbaA, fda cbbA,	fructose-bisphosphate aldolase, class II	-1.61012	9.61662e-05	0.207049	0.514388	-1.1665	0.00177458
Other categories	sll0019	sll0019,	1-deoxy-d-xylulose 5-phosphate reductoisomerase	-0.39158	0.0241505	-0.165538	0.307402	-0.207808	0.204352
Translation	sll0020	clpC,	ATP-dependent Clp protease ATPase subunit	0.198292	0.232717	0.459433	0.0111515	0.122509	0.454494
	sll0020-as	NA		1.13892	0.000112296	0.148247	0.515684	0.737702	0.00453893
DNA replication, restriction, modification, recombination, and repair	sll0021	sll0021,	probable exonuclease	0.545927	0.000746419	0.37298	0.0117157	0.37976	0.0105304
Unknown	sll0022	sll0022,	unknown protein	-0.0103673	0.956946	0.722233	0.001556	0.583257	0.00722625
Hypothetical	sll0023	sll0023,	hypothetical protein	0.599464	0.0416157	1.38475	0.000108602	1.74387	8.81501e-06
	sll0023-as	NA		0.924664	0.000428329	0.0557838	0.792086	0.841402	0.000978148
Unknown	sll0024	sll0024,	unknown protein	0.581419	0.0960079	0.480069	0.163426	1.46665	0.00040877
	sll0024-as	NA		0.193858	0.400325	0.401576	0.0926505	-0.0249551	0.912796
Photosynthesis and respiration	sll0026	ndhF4	NADH dehydrogenase subunit 5 (involved in constitutive, low affinity CO2 uptake)	-0.64094	0.000446638	-0.0550965	0.708814	-0.479945	0.00450586
	sll0026-as	NA		0.214154	0.511314	-0.28834	0.379216	0.72812	0.0366142
	sll0026-as2	NA		0.0510052	0.762635	-0.170226	0.32061	0.229466	0.186167
Photosynthesis and respiration	sll0027	ndhD4	NADH dehydrogenase subunit 4 (involved in constitutive, low affinity CO2 uptake)	-0.697164	8.29708e-05	-0.207561	0.137102	-0.595338	0.000386874
	sll0027-as	NA		0.312185	0.0361121	0.00466781	0.973092	0.413972	0.0079605
Regulatory functions	sll0030	cmpR cmpR,	cmp operon transcriptional regulator, LysR family protein	0.812476	5.8171e-05	0.114314	0.454957	0.336619	0.0387366
Hypothetical	sll0031	sll0031,	hypothetical protein	0.32264	0.0160731	0.0218717	0.857243	0.250337	0.0529942
Hypothetical	sll0033	crtH sll0033,	carotene isomerase	0.240236	0.0218416	0.0702605	0.467545	0.0505085	0.599982
Other categories	sll0034	sll0034,	putative carboxypeptidase	0.127687	0.215822	0.252872	0.0214699	0.147203	0.156868
	sll0034-as	NA		0.288781	0.177181	-0.306344	0.153739	0.0292754	0.887912
Hypothetical	sll0036	sll0036,	hypothetical protein	0.554312	0.000147407	0.140927	0.224661	0.219357	0.067073
Hypothetical	sll0037	sll0037,	hypothetical protein	-0.452659	0.000870663	-0.0385966	0.731262	-0.288748	0.0189759
Regulatory functions	sll0038	pixG, pisG, taxP1, rer1 sll0038,	positive phototaxis protein, two-component response regulator PatA subfamily	0.362733	0.0315206	0.717339	0.000270615	0.656934	0.000604694
	sll0038-as	NA		1.16843	0.00297617	-0.285016	0.404619	0.520417	0.137809
Regulatory functions	sll0039	pixH, pisH sll0039,	positive phototaxis protein, two-component response regulator CheY subfamily	-0.302447	0.216625	0.464182	0.0660489	0.141836	0.55463
	sll0039-as	NA		0.305184	0.0244345	0.0129617	0.917123	0.25241	0.0564942
Cellular processes	sll0040	pixI, pisI sll0040,	positive phototaxis protein, homologous to chemotaxis protein CheW	0.735901	0.000424684	0.350489	0.0504586	0.289683	0.0994568
	sll0040-as	NA		0.147539	0.301452	-0.067949	0.629449	-0.0164278	0.906802
Cellular processes	sll0041	pixJ1, pisJ1, taxD1 sll0041,	phytochrome-like photoreceptor protein for positive phototaxis homologous to methyl-accepting chemotaxis protein	0.151582	0.440825	0.446772	0.033468	0.442091	0.0351084
	sll0041-as	NA		1.23699	0.000316899	0.0991148	0.717822	0.220773	0.424726
Cellular processes	sll0042	pixJ2, pisJ2 tar,	methyl-accepting chemotaxis protein for positive phototaxis	0.0288319	0.891931	-0.112324	0.598164	-0.147748	0.489575
Regulatory functions	sll0043	pixL, taxAY1, hik18 sll0043,	positive phototaxis protein, homologous to chemotaxis protein CheA, two-component hybrid histidine kinase	-0.0616504	0.719333	-0.302955	0.0914719	-0.415736	0.0255545
	sll0043-as	NA		-0.0499642	0.7851	-0.333593	0.0829602	0.807786	0.000394625
Unknown	sll0044	sll0044,	unknown protein	0.26301	0.291313	-0.0363588	0.881926	-0.270593	0.278125
Energy metabolism	sll0045	spsA sps,	sucrose phosphate synthase	0.51512	0.000152826	0.164619	0.133347	0.276036	0.0175323
	sll0045-as2	NA		0.490855	0.0141571	-0.0588962	0.744915	0.296824	0.114994
Hypothetical	sll0047	ycf12 sll0047,	hypothetical protein YCF12	0.203926	0.287021	-0.0464146	0.805176	-0.0157962	0.933043
	sll0047-as	NA		0.631262	0.0955286	-0.00324877	0.992831	1.04728	0.00972245
Unknown	sll0048	sll0048,	unknown protein	-0.0754116	0.48727	0.0889287	0.41411	-0.0113684	0.915951
	sll0048-as	NA		0.120085	0.599203	0.264867	0.254396	0.259761	0.263288
	sll0048-as2	NA		1.02723	8.66966e-06	0.346759	0.0446799	0.871702	5.37814e-05
	sll0048-as3	NA		0.466835	0.0680315	0.195602	0.423822	0.706981	0.00922445
Hypothetical	sll0051	sll0051,	hypothetical protein	-0.138043	0.485012	0.236385	0.238789	0.355179	0.0847746
Fatty acid, phospholipid and sterol metabolism	sll0053	accC accC,	biotin carboxylase	-0.415745	0.00298502	-0.195696	0.118405	-0.409104	0.00335645
Translation	sll0055	sll0055,	processing protease	0.446554	0.00075387	0.0995437	0.366692	0.170444	0.131437
	sll0055-as	NA		1.4254	2.24917e-08	0.26844	0.0706797	0.809636	2.69066e-05
Cellular processes	sll0057	grpE grpE,	heat shock protein GrpE	-0.596455	0.00100511	-0.0847787	0.574768	-0.261703	0.0963921
	sll0057-as	NA		0.268047	0.407785	-0.470643	0.155161	-0.38841	0.235905
Cellular processes	sll0058	dnaK1	DnaK protein 1, heat shock protein 70, molecular chaperone	-0.76958	2.31775e-06	-0.139342	0.209958	-0.482319	0.000363275
Hypothetical	sll0060	sll0060,	hypothetical protein	0.608328	0.000785493	-0.0912209	0.542666	0.11669	0.437868
	sll0060-as	NA		0.592747	0.0205621	0.048542	0.835644	0.0328938	0.888153
Hypothetical	sll0062	sll0062,	hypothetical protein	0.449959	0.00944124	0.564061	0.00197677	0.706767	0.000284858
	sll0062-as	NA		0.330351	0.34101	-0.0831355	0.808011	0.588347	0.0998642
Hypothetical	sll0063	sll0063,	hypothetical protein	0.43461	0.0258815	0.0952297	0.597293	0.0526192	0.769645
	sll0063a	sll0063a,		-0.090959	0.45393	0.29124	0.0259907	0.166624	0.179021
Transport and binding proteins	sll0064	sll0064,	periplasmic protein, putative polar amino acid transport system substrate-binding protein	-1.15745	2.00275e-07	-0.59022	0.000411578	-1.02103	1.00608e-06
	sll0064-as	NA		-0.058253	0.810893	0.272636	0.271857	-0.126187	0.605482
Amino acid biosynthesis	sll0065	ilvN ilvH,	acetolactate synthase small subunit	0.31989	0.0104427	0.466375	0.000652505	0.436038	0.00115589
	sll0065-as	NA		1.27142	2.64113e-06	-0.200907	0.275964	0.802942	0.00037369
Unknown	sll0066	sll0066,	unknown protein	0.443556	0.00248166	0.592468	0.000205603	0.407217	0.00459648
	sll0066-as	NA		1.11499	6.99896e-05	0.269067	0.215392	0.319008	0.145774
	sll0066-as2	NA		1.16649	2.36827e-05	-0.105118	0.60134	0.598299	0.00803387
Biosynthesis of cofactors, prosthetic groups, and carriers	sll0067	gst,	glutathione S-transferase	0.0472956	0.728105	0.240943	0.0906487	0.203527	0.147673
	sll0067-as	NA		0.0366976	0.894328	-0.347285	0.220007	0.229086	0.412043
	sll0067-as2	NA		0.791221	0.000275952	0.00503639	0.976708	0.284533	0.11359
Unknown	sll0068	sll0068,	unknown protein	-0.089122	0.332955	-0.0442438	0.626801	-0.17447	0.0685726
	sll0068-as	NA		0.954888	2.31625e-05	0.173841	0.296723	0.702808	0.000505353
Hypothetical	sll0069	sll0069,	hypothetical protein	0.170648	0.0835553	-0.014085	0.880705	0.0660651	0.48483
Purines, pyrimidines, nucleosides, and nucleotides	sll0070	purU purU,	phosphoribosylglycinamide formyltransferase	-0.361505	0.0165734	0.155061	0.267149	0.0307601	0.822399
	sll0070-as	NA		-0.117999	0.431306	-0.22092	0.150358	0.113862	0.447317
Hypothetical	sll0071	sll0071,	hypothetical protein	-0.468159	0.00463718	-0.368875	0.0196068	-0.352369	0.0247627
Hypothetical	sll0072	sll0072,	hypothetical protein	0.0230587	0.880828	-0.330456	0.0445548	-0.405379	0.0166941
	sll0072-as	NA		0.881904	0.0014482	0.0633423	0.785435	0.205246	0.383088
	sll0072-as2	NA		0.627582	0.0333149	-0.157537	0.566401	-0.166936	0.543739
Translation	sll0078	thrS thrS,	threonyl-tRNA synthetase	-0.375963	0.00282149	-0.0596548	0.582598	-0.180578	0.109136
	sll0078-as	NA		-0.143866	0.238941	-0.2638	0.0395939	-0.168931	0.170231
Amino acid biosynthesis	sll0080	argC argC,	N-acetyl-gamma-glutamyl-phosphate reductase	-0.352791	0.0220681	0.316095	0.0372358	-0.0762714	0.590544
	sll0080-as	NA		0.213138	0.187191	0.175904	0.2721	0.548266	0.00275671
Hypothetical	sll0082	sll0082,	hypothetical protein	0.641094	0.000684703	-0.00720597	0.962796	0.538194	0.00280384
Cell envelope	sll0083	gmhA,	phosphoheptose isomerase	-0.300767	0.048893	0.2592	0.0847582	-0.0472911	0.741506
	sll0083-as	NA		0.656336	0.00361346	-0.146476	0.456839	0.766341	0.00109191
Amino acid biosynthesis	sll0084	hisB	putative phosphatase	0.384236	0.00164647	0.029703	0.773119	-0.00015166	0.998824
Unknown	sll0085	sll0085,	unknown protein	0.416641	0.000589855	0.0615461	0.535508	0.173813	0.0929329
Other categories	sll0086	sll0086,	putative arsenical pump-driving ATPase	-0.269911	0.130677	-0.43573	0.020601	-0.415046	0.0263118
	sll0086-as	NA		-0.376229	0.168003	-0.287579	0.285855	-0.829751	0.00584519
	sll0086-as2	NA		-1.10312	2.60056e-07	-0.271856	0.0508418	-0.760181	2.38462e-05
Hypothetical	sll0088	sll0088,	hypothetical protein	0.357187	0.0284655	0.251007	0.109712	0.634893	0.000589426
	sll0088-as2	NA		1.00744	0.000282629	-0.0681831	0.757198	0.385561	0.0946333
	sll0088-as3	NA		0.0421306	0.838333	-0.216474	0.302627	-0.0506875	0.806155
Other categories	sll0092	sll0092,	putative transposase [ISY391c: 2997600 - 2998989]	1.38181	4.32617e-06	0.320164	0.132065	1.3852	4.20101e-06
	sll0092-as	NA		1.16885	0.00569526	-0.0443304	0.904925	-0.25575	0.493997
Regulatory functions	sll0094	hik37 sll0094,	two-component sensor histidine kinase	0.388153	0.00950984	0.130372	0.336253	0.41599	0.00612899
Hypothetical	sll0095	sll0095,	hypothetical protein	0.4784	0.00195647	-0.0381689	0.771001	0.0751089	0.56834
Hypothetical	sll0096	sll0096,	hypothetical protein	0.483132	0.00224216	0.122421	0.369477	0.178136	0.19791
Hypothetical	sll0098	sll0098,	hypothetical protein	0.581952	0.000349341	0.632837	0.00015666	0.459194	0.00254656
Biosynthesis of cofactors, prosthetic groups, and carriers	sll0099	cbiE, cbiT, cobL cbiE,	precorrin-6y C5, 15-methyltransferase (decarboxylating)	0.480305	0.00413791	0.000123363	0.999324	0.089343	0.541709
Amino acid biosynthesis	sll0100	ama	N-acyl-L-amino acid amidohydrolase	0.5196	9.27107e-05	0.154144	0.14241	0.334453	0.00415851
Unknown	sll0101	sll0101,	unknown protein	-0.685284	0.00716228	-0.415435	0.0797831	-0.571642	0.0204773
Hypothetical	sll0102	sll0102,	hypothetical protein	-0.181779	0.134896	0.14585	0.224409	-0.142893	0.233503
Hypothetical	sll0103	sll0103,	hypothetical protein	0.23597	0.112643	0.67896	0.000193631	0.475342	0.00387029
Energy metabolism	sll0107	eda,	KHG/KDPG aldolase	0.43364	0.000742965	0.0751509	0.479791	0.205309	0.065838
	sll0107-as	NA		-0.23519	0.394588	-0.155078	0.572002	0.283003	0.308162
	sll0107-as2	NA		-0.04321	0.858898	-0.229222	0.352259	-0.311771	0.211077
	sll0107-as3	NA		0.543672	0.000939739	-0.114562	0.404732	0.376581	0.0126527
Transport and binding proteins	sll0108	amt1 AMT1,	ammonium/methylammonium permease	-1.85584	3.92976e-05	0.117149	0.726123	-1.03314	0.00639309
Amino acid biosynthesis	sll0109	aroH aroH,	chorismate mutase	-0.463226	0.0107171	0.0166507	0.918423	-0.453714	0.0121106
Other categories	sll0135	sll0135,	putative 5'-methylthioadenosine phosphorylase	0.607561	0.000253754	0.0602675	0.64734	0.228865	0.0959874
Translation	sll0136	pepP,	aminopeptidase P	-0.00314424	0.981473	0.136092	0.322637	0.147396	0.285377
	sll0136-as	NA		0.416469	0.0355804	-0.097402	0.598229	0.327523	0.0897516
Unknown	sll0140	NA	unknown protein	0.472279	0.0537377	-0.105207	0.648583	-0.0455097	0.843293
Hypothetical	sll0141	sll0141,	hypothetical protein	-0.218917	0.126464	-0.561894	0.000797394	-0.542049	0.00108033
Transport and binding proteins	sll0142	sll0142,	probable cation efflux system protein	0.0923296	0.575537	0.620017	0.00149691	-0.179395	0.283293
Purines, pyrimidines, nucleosides, and nucleotides	sll0144	pyrH pyrH,	uridine monophosphate kinase	-0.66072	0.00103387	-0.295853	0.0913059	-0.412092	0.0236639
Translation	sll0145	frr, rrf frr,	ribosome releasing factor	-1.32691	8.20805e-06	-0.219717	0.298413	-0.878599	0.000575461
	sll0145-as	NA		0.767022	0.000586327	0.114322	0.53162	0.862839	0.000196798
Transport and binding proteins	sll0146	natC sll0146,	Integral membrane protein of the ABC-type, Nat permease for neutral amino acids	-0.678078	8.1666e-05	-0.47611	0.00200069	-0.793964	1.47643e-05
Hypothetical	sll0147	sll0147,	hypothetical protein	-0.374906	0.0114651	-0.069014	0.605573	-0.404208	0.00722028
Hypothetical	sll0148	sll0148,	hypothetical protein	-0.398704	0.000545279	-0.0264716	0.777651	-0.298594	0.00524017
	sll0148-as	NA		1.0391	9.92606e-06	0.316505	0.0697833	0.6394	0.00123599
	sll0148-as2	NA		0.743172	0.0408185	0.532744	0.130019	0.32809	0.340008
Hypothetical	sll0149	sll0149,	hypothetical protein	0.76061	8.11378e-05	0.710168	0.000162084	1.03569	2.47334e-06
Hypothetical	sll0154	sll0154,	hypothetical protein	-0.134243	0.327481	-0.00582398	0.965577	-0.303589	0.0365604
Unknown	sll0156	sll0156,	unknown protein	0.186309	0.211208	0.140685	0.339895	0.144168	0.328429
Hypothetical	sll0157	sll0157,	hypothetical protein	0.757242	5.57087e-07	-0.0980235	0.310833	0.362065	0.00141077
	sll0157-as	NA		0.0593242	0.782639	0.41618	0.0669169	0.485617	0.0357416
Central intermediary metabolism	sll0158	glgB glgB,	1,4-alpha-glucan branching enzyme	-0.744908	5.04798e-05	-0.118421	0.393533	-0.30007	0.0412929
	sll0158-as	NA		0.359958	0.00481225	-0.175471	0.129659	0.118374	0.296873
Hypothetical	sll0160	sll0160,	hypothetical protein	-0.297579	0.112511	0.0921042	0.610045	-0.428975	0.0278661
Other categories	sll0161	sll0161,	putative transposase [ISY523p: 2328180 - 2329050]	1.93438	2.16298e-05	0.0851355	0.796299	0.48109	0.157715
Hypothetical	sll0162	sll0162,	hypothetical protein	-0.216698	0.198406	-0.142001	0.39212	0.0282626	0.863196
Other categories	sll0163	sll0163,	WD-repeat protein	0.0309931	0.791942	0.357229	0.007127	0.081776	0.48934
	sll0163-as	NA		1.40753	4.54545e-06	0.107229	0.61015	0.566833	0.0144398
	sll0163-as2	NA		0.57937	0.138254	-0.0248922	0.947341	0.0617697	0.869862
	sll0163-as3	NA		0.529868	0.0642563	-0.488747	0.0853792	0.3398	0.220331
Biosynthesis of cofactors, prosthetic groups, and carriers	sll0166	cobA/hemD hemD,	a fusion protein between uroporphyrinogen-III C-methyltransferase (CobA/CorA) and uroporphyrinogen-III synthase (HemD)	0.199977	0.0392883	0.145552	0.121596	0.0577487	0.525467
	sll0166-as	NA		1.12208	0.000606652	0.0651053	0.807307	0.140174	0.600776
Unknown	sll0167	sll0167,	unknown protein	-0.42863	0.00160582	-0.0237817	0.835457	-0.217036	0.0722714
Hypothetical	sll0168	sll0168,	hypothetical protein	1.09338	3.04218e-07	0.237836	0.0841239	0.423477	0.0047862
Cellular processes	sll0169	sll0169,	cell division protein Ftn2 homolog	0.00962592	0.931067	0.46856	0.00060222	0.224455	0.057528
	sll0169-as	NA		0.0515869	0.750311	-0.258464	0.124604	0.140242	0.391903
Cellular processes	sll0170	dnaK2	DnaK protein 2, heat shock protein 70, molecular chaperone	0.418315	0.095632	0.422451	0.0926743	0.680217	0.0109889
	sll0170-as	NA		0.321861	0.133205	-0.164343	0.430781	0.0832728	0.687511
Energy metabolism	sll0171	gcvT,	probable aminomethyltransferase	-0.415905	0.00223177	-0.24233	0.0497695	-0.429316	0.00174518
	sll0171-as	NA		0.70269	0.0401779	0.270196	0.402596	-0.073324	0.818423
Unknown	sll0172	sll0172,	periplasmic protein, function unknown	-0.500132	0.0162611	0.467464	0.0231874	-0.336765	0.0891075
Hypothetical	sll0173	vgb sll0173,	virginiamycin B hydrolase, periplasmic protein	-0.354127	0.00919361	0.254201	0.049219	0.00223024	0.985313
Hypothetical	sll0174	sll0174,	hypothetical protein	-0.0768644	0.519998	0.144644	0.23377	-0.0823995	0.490833
	sll0174-as	NA		0.241756	0.0862987	-0.19899	0.151829	-0.0346425	0.796523
	sll0174-as2	NA		0.0287201	0.87543	0.0868654	0.6365	0.326113	0.0896279
Hypothetical	sll0175	sll0175,	hypothetical protein	0.189585	0.158518	-0.127359	0.334992	-0.0992021	0.449994
Hypothetical	sll0176	sll0176,	hypothetical protein	0.759497	0.000106205	0.248521	0.112569	0.556306	0.00175786
Hypothetical	sll0177	sll0177,	hypothetical protein	0.552595	0.00029771	-0.115244	0.349623	0.245555	0.0570265
	sll0177-as	NA		1.29672	4.98719e-05	-0.121846	0.610885	0.682041	0.0104867
Hypothetical	sll0178	sll0178,	hypothetical protein	-0.623593	0.00124005	-0.413548	0.0193315	-0.583133	0.00211167
Translation	sll0179	gltX gltX,	glutamyl-tRNA synthetase	0.288066	0.0385353	-0.143872	0.276233	0.0231569	0.858236
	sll0179-as	NA		0.691307	0.000847644	-0.107501	0.531631	0.496727	0.00946895
	sll0179-as2	NA		-0.230433	0.0793348	-0.0166573	0.893822	-0.311094	0.0223927
Hypothetical	sll0180	sll0180,	hypothetical protein	-0.356924	0.0318504	0.437533	0.0108788	0.345807	0.0367769
Unknown	sll0181	sll0181,	unknown protein	-0.785309	0.00120187	-0.679998	0.00363034	-0.448737	0.038865
Transport and binding proteins	sll0182	sll0182,	ABC transporter ATP-binding protein	0.0384151	0.779058	-0.441059	0.00485662	-0.336549	0.0239197
	sll0182-as	NA		0.210401	0.447974	-0.180057	0.515052	0.0321807	0.906753
Hypothetical	sll0183	sll0183,	hypothetical protein	-0.0166161	0.885189	0.0902398	0.437329	0.09046	0.436233
	sll0183-as	NA		0.31726	0.0725585	-0.18821	0.270562	0.178292	0.295654
Transcription	sll0184	sigC	group2 RNA polymerase sigma factor SigC	0.28909	0.0111778	-0.0871349	0.399234	0.0661808	0.519959
	sll0184-as	NA		0.628665	0.00173104	-0.431681	0.0200248	0.322413	0.0714325
Hypothetical	sll0185	sll0185,	hypothetical protein	0.449557	0.0522108	-0.186233	0.39726	0.134156	0.539715
Unknown	sll0188	sll0188,	unknown protein	0.431457	0.00211799	-0.111678	0.356063	0.0586967	0.624148
Hypothetical	sll0189	sll0189,	hypothetical protein	0.359095	0.0448511	-0.159555	0.347365	0.124223	0.461873
	sll0189-as	NA		0.145461	0.294123	-0.14338	0.300843	0.118601	0.389505
Unknown	sll0191	sll0191,	unknown protein	-0.0221832	0.886247	-0.0534796	0.730602	0.0421714	0.78584
	sll0191-as2	NA		0.865778	0.000444994	0.00239909	0.990369	0.222144	0.27318
Hypothetical	sll0192	sll0192,	hypothetical protein	0.31603	0.0400154	-0.138182	0.342371	0.126502	0.383597
Cellular processes	sll0194	ycf43 ycf43,	putative sec-independent protein translocase	0.355382	0.0124212	0.275875	0.0438537	0.211345	0.112925
Translation	sll0195	sll0195,	probable ATP-dependent protease	-0.303583	0.0459323	-0.118515	0.410097	-0.285419	0.0587796
Hypothetical	sll0198	sll0198,	hypothetical protein	0.145097	0.288043	0.312443	0.0311078	0.139987	0.304753
Photosynthesis and respiration	sll0199	petE petE,	plastocyanin	-1.30412	0.000588786	0.323351	0.303616	-1.39869	0.000311453
Other categories	sll0200	sll0200,	putative transposase [ISY100s: 2524547 - 2525492]	0.7596	0.00179411	-0.354008	0.0998167	-0.112404	0.586451
	sll0200-as	NA		2.95866	0.000348901	0.00137618	0.99834	-0.506533	0.448081
Other categories	sll0201	sll0201,	putative transposase [ISY100s: 2524547 - 2525492]	2.2163	0.000673608	-0.423053	0.432086	-0.261347	0.625288
Cellular processes	sll0202		glucose inhibited division protein	0.0896175	0.381484	0.330467	0.00443399	0.217448	0.0444555
	sll0202-as	NA		0.576761	0.0156253	0.214728	0.328075	0.52155	0.0263532
Cellular processes	sll0204		glucose inhibited division protein	0.0922701	0.429888	0.102987	0.379455	0.121384	0.302573
	sll0204-as	NA		1.26099	0.000721313	-0.101651	0.739936	0.825005	0.0146764
Hypothetical	sll0205	sll0205,	hypothetical protein	-0.396918	0.0483174	0.149409	0.43223	-0.0291288	0.877121
Cell envelope	sll0207	rfbA	glucose-1-phosphate thymidylyltransferase	0.42238	0.000687842	0.17425	0.101715	0.169935	0.10975
	sll0207-as	NA		-0.104031	0.543925	0.353261	0.0516482	0.680916	0.00094599
	sll0207-as2	NA		-0.179667	0.368677	-0.125064	0.528687	-0.360291	0.0823419
Hypothetical	sll0208	sll0208,	hypothetical protein	-0.614804	0.0093111	-0.380773	0.0854776	-0.665832	0.00558765
Hypothetical	sll0209	sll0209,	hypothetical protein	-0.226978	0.111207	-0.114032	0.40917	-0.151496	0.276836
	sll0209-as	NA		0.412806	0.0796934	-0.287621	0.210478	0.608951	0.0140215
	sll0209-as2	NA		0.548838	0.00785102	0.258131	0.1716	0.459079	0.021748
	sll0209-as3	NA		0.250183	0.0577814	-0.370913	0.00802965	0.105837	0.399494
Other categories	sll0210	uppP,	bacitracin resistance protein	0.741008	7.57566e-05	0.188796	0.19532	0.228351	0.121721
Hypothetical	sll0216	sll0216,	hypothetical protein	0.651338	4.0372e-05	0.209536	0.08905	0.443314	0.00151088
Other categories	sll0217	sll0217,	flavoprotein	0.541978	0.00115267	-0.0773722	0.579335	0.31847	0.0335247
	sll0217-as	NA		0.939626	0.000396671	-0.0459843	0.829204	0.537335	0.0210947
	sll0217-as2	NA		0.473043	0.0152705	0.0105925	0.952154	0.505049	0.0104688
	sll0217-as3	NA		0.0901452	0.758792	0.269379	0.364583	0.784733	0.0153504
Hypothetical	sll0218	sll0218,	hypothetical protein	0.9133	9.50852e-05	-0.0488529	0.784784	0.178628	0.325147
Other categories	sll0219	sll0219,	flavoprotein	0.637657	0.000146741	0.00140527	0.991391	0.255957	0.0635294
	sll0219-as	NA		0.758155	0.0018256	0.26025	0.217282	0.645353	0.00584941
Central intermediary metabolism	sll0220	glmS glmS,	L-glutamine:D-fructose-6-P amidotransferase	0.250532	0.0292565	0.106758	0.322127	0.0373142	0.725598
	sll0220-as	NA		0.699611	2.39433e-06	0.135303	0.183161	0.296801	0.00770826
	sll0220-as2	NA		-0.0712773	0.792216	-0.275748	0.315619	0.238195	0.384069
	sll0220-as3	NA		1.32142	0.000451894	0.0187738	0.950739	0.256328	0.404306
Transport and binding proteins	sll0221		bacterioferritin comigratory protein	-0.231488	0.0571669	0.227924	0.0606694	-0.0657593	0.568049
Other categories	sll0222	phoA,	putative purple acid phosphatase	-0.326532	0.0337212	-0.186812	0.202112	-0.364975	0.0195421
Photosynthesis and respiration	sll0223	ndhB ndhB,	NADH dehydrogenase subunit 2	-0.791714	0.000432748	0.321584	0.0906062	-0.249309	0.181585
	sll0223-as	NA		0.248048	0.448114	-0.26867	0.41204	0.552998	0.102437
Transport and binding proteins	sll0224	sll0224,	amino-acid ABC transporter binding protein	-0.862115	0.000237256	-0.0658855	0.722277	-0.465172	0.0214478
	sll0224-as	NA		0.291818	0.080138	-0.635441	0.000919372	-0.0515818	0.745227
Unknown	sll0225	sll0225,	unknown protein	0.256586	0.0443117	-0.164555	0.180314	0.0890893	0.458982
	sll0225-as	NA		0.590972	0.0148479	-0.0732849	0.738847	0.641157	0.00921271
Photosynthesis and respiration	sll0226	ycf4 ycf4,	photosystem I assembly related protein	-0.278453	0.0472937	0.319674	0.0253493	0.0319122	0.808328
Translation	sll0227	ppiB ppiB,	peptidyl-prolyl cis-trans isomerase B, periplasmic protein	-0.479183	0.00761894	-0.0128953	0.935398	-0.376701	0.0288636
	sll0227-as	NA		0.307785	0.318794	-0.345221	0.265435	-0.168735	0.580407
Energy metabolism	sll0228	speB1 sll0228,	arginase	-0.433397	0.0013857	-0.0822693	0.472623	-0.310539	0.0136419
Hypothetical	sll0230	sll0230,	hypothetical protein	-0.267767	0.127867	0.135087	0.429468	0.00793371	0.962608
Unknown	sll0236	sll0236,	unknown protein	-0.0697291	0.525042	-0.147102	0.189556	-0.153494	0.17206
Unknown	sll0237	sll0237,	unknown protein	0.219437	0.136675	-0.216322	0.141942	-0.0626142	0.660537
Unknown	sll0238	sll0238,	unknown protein	0.989045	1.14829e-05	-0.00521492	0.97388	0.257275	0.120663
	sll0238-as	NA		1.03657	0.00110154	-0.152004	0.567071	0.55814	0.0478226
Transport and binding proteins	sll0240	sll0240,	ABC transporter ATP-binding protein	0.541515	0.00037009	0.0430917	0.724106	0.309404	0.0203771
Unknown	sll0241	sll0241,	unknown protein	0.605019	0.000331724	0.0185517	0.890345	0.314187	0.0308065
	sll0241-as	NA		0.467333	0.0973297	-0.362856	0.19026	0.457838	0.103729
Unknown	sll0242	sll0242,	unknown protein	0.0360401	0.753804	0.238747	0.05089	0.348526	0.00721956
Unknown	sll0243	sll0243,	unknown protein	-0.0614944	0.616333	-0.0983312	0.425938	0.0128354	0.916379
Energy metabolism	sll0244		UDP-glucose 4-epimerase	-0.332183	0.0161989	-0.247881	0.0619658	-0.330443	0.0166701
Other categories	sll0245	sll0245,	probable GTP binding protein	0.364344	0.00274484	0.0272642	0.79397	0.0833008	0.429153
Photosynthesis and respiration	sll0247	isiA isiA,	iron-stress chlorophyll-binding protein, homologous to psbC (CP43)	0.878955	8.37496e-05	-0.048418	0.77587	0.492485	0.00965343
	sll0247-as	NA		-0.683939	0.00408748	-0.481111	0.0314109	-0.454101	0.0407074
Photosynthesis and respiration	sll0248	isiB isiB,	flavodoxin	0.44078	0.00203171	0.0426681	0.725434	0.0172754	0.886736
Hypothetical	sll0249	sll0249,	hypothetical protein	0.599827	0.000675728	-0.00616609	0.965921	0.250386	0.0974302
Biosynthesis of cofactors, prosthetic groups, and carriers	sll0250	dfp,	pantothenate metabolism flavoprotein	0.401783	0.0164967	-0.0324175	0.831296	0.120007	0.434591
Unknown	sll0252	sll0252,	unknown protein	0.497808	0.00292153	0.00816289	0.954699	0.164079	0.263321
	sll0252-as	NA		0.539782	0.0012872	0.21104	0.146042	0.373997	0.0156469
Hypothetical	sll0253	sll0253,	hypothetical protein	-0.530376	0.0102894	-0.212222	0.260843	0.577844	0.00599123
Biosynthesis of cofactors, prosthetic groups, and carriers	sll0254	sll0254,	probable phytoene dehydrogenase Rieske iron-sulfur component	0.317972	0.0493694	0.210505	0.177997	0.534161	0.00258491
	sll0254-as	NA		0.491266	0.000372412	0.430421	0.00118023	0.643555	2.39207e-05
Hypothetical	sll0257	sll0257,	hypothetical protein	0.619136	0.000139738	0.116944	0.359376	0.256734	0.0550535
Photosynthesis and respiration	sll0258	psbV psbV,	cytochrome c550	-1.25388	6.57043e-06	-0.470313	0.0247664	-1.03362	5.68774e-05
Hypothetical	sll0260	sll0260,	hypothetical protein	0.0880545	0.495829	0.0674986	0.600482	-0.128975	0.322602
Hypothetical	sll0261	sll0261,	hypothetical protein	0.674174	0.00397414	0.280866	0.179474	0.275472	0.187496
	sll0261-as	NA		0.444823	0.0106738	-0.151026	0.34017	0.178229	0.263033
Fatty acid, phospholipid and sterol metabolism	sll0262	desD desD(des6),	acyl-lipid desaturase (delta 6)	-0.528564	0.00462266	-0.502453	0.00649346	-0.729086	0.000343403
Unknown	sll0263	sll0263,	unknown protein	0.0700629	0.663168	-0.25063	0.132268	-0.0654818	0.683843
	sll0263-as	NA		0.356963	0.181704	-0.593258	0.0340104	0.191916	0.463537
Other categories	sll0264	sll0264,	probable dioxygenase Rieske iron-sulfur component	-0.603019	7.30452e-05	0.0447204	0.698053	-0.262483	0.0342429
Unknown	sll0265	sll0265,	unknown protein	-0.0307756	0.783396	0.146792	0.201308	-0.0450631	0.687722
Unknown	sll0266	sll0266,	unknown protein	-0.173549	0.231659	-0.0661469	0.641837	-0.345741	0.0249695
Unknown	sll0267	sll0267,	unknown protein	0.0399001	0.70835	0.123268	0.256797	-0.083317	0.438215
Hypothetical	sll0268	sll0268,	hypothetical protein	0.0448799	0.774793	0.429359	0.0134522	0.19102	0.233595
Hypothetical	sll0269	sll0269,	hypothetical protein	0.563839	0.00224202	0.328075	0.0501688	0.125445	0.429323
DNA replication, restriction, modification, recombination, and repair	sll0270	priA,	primosomal protein N'	0.544614	0.00244895	-0.142992	0.358316	0.0707485	0.646051
Transcription	sll0271	nusB,	N utilization substance protein B homolog	0.0180012	0.87723	0.231044	0.0613584	-0.0933687	0.427588
	sll0271-as	NA		1.07784	0.00734226	0.521439	0.156261	0.867465	0.0250382
Hypothetical	sll0272	sll0272,	hypothetical protein	-0.429647	0.00401134	0.166792	0.209841	-0.295269	0.0345346
Transport and binding proteins	sll0273	nhaS2 sll0273,	Na+/H+ antiporter	0.096795	0.431773	-0.136743	0.271424	-0.144692	0.245621
Hypothetical	sll0274	sll0274,	hypothetical protein	-0.0399071	0.745718	-0.156167	0.215217	-0.0409212	0.739511
	sll0274-as	NA		0.525352	0.00146778	-0.153457	0.277754	0.420782	0.00726985
Unknown	sll0280	sll0280,	unknown protein	0.767667	8.97825e-05	0.0177335	0.905499	0.171819	0.259887
	sll0280-as	NA		0.00498618	0.985576	0.298146	0.288626	0.111138	0.687756
Unknown	sll0281	sll0281,	unknown protein	0.618306	0.00068878	-0.0205527	0.890391	0.0991279	0.509168
Unknown	sll0282	sll0282,	unknown protein	0.735663	0.00103531	-0.124551	0.506354	0.244017	0.201767
Hypothetical	sll0283	sll0283,	hypothetical protein	0.699703	0.0473163	0.811437	0.0241255	1.42655	0.000480601
Hypothetical	sll0284	sll0284,	hypothetical protein	-0.0614679	0.641878	-0.108319	0.415897	-0.0566878	0.667825
	sll0284-as	NA		-0.338196	0.0894038	0.230735	0.234894	0.102881	0.589508
	sll0284-as2	NA		0.294535	0.0914926	0.0660298	0.692344	0.566363	0.00333264
Hypothetical	sll0286	ycf52 sll0286,	hypothetical protein YCF52	0.269981	0.0198502	0.15393	0.159069	0.122009	0.258715
Cellular processes	sll0288	minC minC,	septum site-determining protein MinC	0.365843	0.00312098	0.219429	0.0530596	0.261204	0.0243891
Cellular processes	sll0289	minD minD,	septum site-determining protein MinD	-0.871534	1.50249e-05	-0.25224	0.0938759	-0.58483	0.000810087
Central intermediary metabolism	sll0290	ppk ppk,	polyphosphate kinase	-0.190937	0.0643025	-0.282543	0.00967469	-0.360214	0.00178827
	sll0290-as	NA		0.34427	0.150706	0.0537612	0.816524	-0.0209552	0.927886
	sll0290-as2	NA		1.58303	0.0356109	0.95187	0.186191	0.138899	0.842708
	sll0290-as3	NA		0.241983	0.08552	0.0420163	0.75418	0.16511	0.228842
Unknown	sll0293	sll0293,	unknown protein	-0.0909403	0.624208	-0.0722032	0.696889	-0.0516004	0.780465
	sll0293-as	NA		-0.105689	0.545609	0.0141358	0.935196	0.182128	0.303216
Hypothetical	sll0294	sll0294,	hypothetical protein	0.319428	0.0267066	0.0196067	0.882607	0.00690799	0.958494
Hypothetical	sll0295	sll0295,	hypothetical protein	0.471419	0.000500025	0.161232	0.154961	0.347834	0.00542681
	sll0295-as2	NA		0.230235	0.2398	-0.161222	0.405078	0.354349	0.0787476
Hypothetical	sll0296	sll0296,	hypothetical protein	-0.42569	0.0274616	-0.0558923	0.753778	-0.233548	0.201324
Hypothetical	sll0297	sll0297,	hypothetical protein	-0.0497354	0.73465	0.134953	0.363357	-0.16655	0.265227
	sll0297-as	NA		0.738587	0.0653645	-0.537113	0.16927	0.70378	0.0776715
Hypothetical	sll0298	sll0298,	hypothetical protein	0.014067	0.922617	0.347796	0.0269536	0.191034	0.199183
	sll0298-as2	NA		0.780315	0.000103191	-0.080385	0.603026	0.169161	0.280866
Biosynthesis of cofactors, prosthetic groups, and carriers	sll0300	ribC ribC,	riboflavin synthase alpha chain	0.214151	0.0888052	0.0747925	0.53541	0.163137	0.186291
	sll0300-as	NA		0.555527	0.00453328	0.320214	0.0749041	0.44311	0.0180585
Hypothetical	sll0301	sll0301,	hypothetical protein	0.111867	0.408107	-0.0382034	0.775396	0.0354857	0.790952
Transcription	sll0306	sigB	RNA polymerase group 2 sigma factor	1.43346	1.42488e-08	0.747591	4.74343e-05	1.39386	2.09833e-08
Unknown	sll0309	sll0309,	unknown protein	0.358828	0.00589521	0.00350736	0.975564	0.206414	0.0860954
	sll0309-as	NA		1.0931	0.000603057	-0.193177	0.460834	0.557941	0.0445696
	sll0309-as2	NA		0.711578	0.0160121	0.302274	0.268709	0.117425	0.662069
Hypothetical	sll0310	sll0310,	hypothetical protein	0.922551	3.49199e-05	-0.163182	0.327709	0.199438	0.235125
	sll0310-as	NA		0.511621	0.0187315	-0.0874156	0.660271	0.260082	0.20161
	sll0310-as2	NA		-0.293179	0.674992	0.514975	0.464066	-0.0685549	0.921682
Transport and binding proteins	sll0312	sll0312,	probable oligopeptides ABC transporter permease protein	0.341775	0.0429201	-0.0935382	0.555144	0.146779	0.358415
Hypothetical	sll0314	sll0314,	periplasmic protein, function unknown	0.140462	0.454203	0.248695	0.193435	0.153436	0.414429
Other categories	sll0315	sll0315,	putative transposase [ISY203i: 2443391 - 2443924, join 2444874 - 2445513]	1.79	1.43293e-06	0.321579	0.196603	0.662687	0.0136052
Other categories	sll0317	sll0317,	putative transposase [ISY203i: 2443391 - 2443924, join 2444874 - 2445513]	2.0337	9.65756e-05	-0.360562	0.371817	0.351102	0.384178
Hypothetical	sll0318	sll0318,	hypothetical protein	-0.160402	0.309565	-0.153936	0.328841	-0.0578363	0.710016
Hypothetical	sll0319	sll0319,	periplasmic protein, function unknown	-0.472632	0.00390353	0.29379	0.052102	-0.160893	0.266932
Transcription	sll0320	rnd,	probable ribonuclease D	-0.455882	0.00555326	0.119728	0.411499	0.00695134	0.961547
	sll0320-as	NA		-0.386163	0.0491016	0.126256	0.495749	0.236217	0.210788
Unknown	sll0321	sll0321,	unknown protein	0.15432	0.130673	0.109541	0.274571	0.0829269	0.404285
Other categories	sll0322	hypF hypF,	putative hydrogenase expression/formation protein HypF	0.402079	0.00249734	-0.0461661	0.685349	0.0613813	0.590849
	sll0322-as2	NA		0.389639	0.0242013	0.114483	0.474393	0.401513	0.0207791
Hypothetical	sll0325	sll0325,	hypothetical protein	0.38374	0.00489317	-0.106237	0.378536	-0.00137478	0.990791
	sll0325-as	NA		0.435677	0.123237	-0.0519207	0.848557	0.309218	0.264913
	sll0325-as2	NA		1.0652	0.00835585	0.0515545	0.8858	0.378089	0.300583
	sll0325-as3	NA		0.469955	0.00259563	-0.140571	0.300893	0.0110358	0.934127
Unknown	sll0327	sll0327,	unknown protein	-2.13493	7.80403e-08	-0.301534	0.203424	-0.73056	0.00551756
Unknown	sll0328	sll0328,	unknown protein	-1.39828	1.37766e-06	0.203344	0.289975	-0.147722	0.438132
	sll0328-as	NA		0.547227	0.0509227	-0.126643	0.631439	0.045505	0.862705
Energy metabolism	sll0329	gnd,	6-phosphogluconate dehydrogenase	-0.892256	2.53705e-05	0.679528	0.000399534	-0.195166	0.21702
Fatty acid, phospholipid and sterol metabolism	sll0330		sepiapterine reductase	2.28291	6.41014e-09	0.366318	0.089739	1.63898	5.55719e-07
	sll0330-as	NA		0.715914	0.000313792	0.129925	0.41665	0.519418	0.00429944
Hypothetical	sll0335	sll0335,	hypothetical protein	0.190771	0.32975	0.391417	0.0560107	0.0319864	0.868223
Fatty acid, phospholipid and sterol metabolism	sll0336	accD, ycf11, zfpA accD,	acetyl-CoA carboxylase beta subunit	-0.0314662	0.784951	0.184487	0.123568	0.0261149	0.820771
Regulatory functions	sll0337	phoR, hik7 sphS,	phosphate sensor, two-component sensor histidine kinase	0.236223	0.0563182	-0.199767	0.100947	0.0471141	0.686597
	sll0337-as	NA		0.318851	0.0198691	0.275042	0.0402311	0.27982	0.0373044
	sll0337-as2	NA		0.506084	0.0173454	0.124738	0.521555	0.204767	0.298086
Hypothetical	sll0350	sll0350,	hypothetical protein	-0.0422297	0.703772	-0.237783	0.0448372	-0.154686	0.17563
	sll0350-as	NA		1.36316	9.50256e-08	0.685702	0.000277137	1.12211	1.18391e-06
Hypothetical	sll0354	sll0354,	hypothetical protein	0.218129	0.22521	0.0594469	0.735347	-0.000219732	0.999001
Hypothetical	sll0355	sll0355,	hypothetical protein	0.484678	0.0036184	-0.0682914	0.636756	-0.100281	0.489842
Amino acid biosynthesis	sll0356	trpF trpF,	N-(5'-phosphoribosyl)anthranilate isomerase	0.541209	0.00151357	-0.0819235	0.569846	0.119112	0.411382
Hypothetical	sll0359	sll0359,	hypothetical protein	-2.09186	3.84924e-10	-0.626867	0.000849329	-1.45228	6.48871e-08
Hypothetical	sll0360	sll0360,	hypothetical protein	0.372788	0.0562647	0.00917525	0.960175	-0.067262	0.71491
	sll0360-as	NA		1.10164	5.91249e-06	0.100893	0.549475	0.577171	0.00305014
Hypothetical	sll0361	sll0361,	hypothetical protein	0.923411	1.42023e-07	0.159923	0.139646	0.584042	3.687e-05
Translation	sll0362	alaS alaS,	alanyl-tRNA synthetase	-0.467958	0.000290512	-0.0487552	0.635829	-0.244116	0.0281933
Hypothetical	sll0364	sll0364,	hypothetical protein	0.406244	0.00420135	-0.172453	0.175037	0.238024	0.0679466
	sll0364-as	NA		0.449314	0.0731787	0.115585	0.628106	0.162709	0.496923
Purines, pyrimidines, nucleosides, and nucleotides	sll0368	pyrR,	uracil phosphoribosyltransferase	-0.294004	0.0388851	0.185184	0.175249	-0.00207196	0.987526
Unknown	sll0369	sll0369,	unknown protein	0.455037	0.00303774	0.270761	0.0539653	0.245288	0.0777666
Energy metabolism	sll0370	pyrA carB,	carbamoyl-phosphate synthase, pyrimidine-specific, large chain	-0.52182	6.31968e-05	0.182626	0.0772886	-0.296006	0.00755444
	sll0370-as	NA		1.50536	0.000787676	-0.11003	0.765685	0.627787	0.10324
	sll0370-as3	NA		1.5086	3.60203e-05	-0.07454	0.782079	0.371089	0.180728
	sll0370-as4	NA		1.07205	2.96401e-06	0.275751	0.0879045	0.735267	0.000187063
Unknown	sll0371	sll0371,	unknown protein	-0.0795791	0.602691	-0.0961439	0.530256	-0.0955789	0.532644
	sll0371-as	NA		0.161482	0.585721	-0.600925	0.0552651	0.19222	0.517312
Hypothetical	sll0372	sll0372,	hypothetical protein	0.330955	0.0275669	-0.106598	0.445613	-0.0884235	0.525704
	sll0372-as	NA		0.465939	0.0427061	-0.162882	0.452115	0.699268	0.00452961
Amino acid biosynthesis	sll0373	proA	gamma-glutamyl phosphate reductase	-0.195758	0.222873	-0.178509	0.264433	-0.223423	0.167153
	sll0373-as	NA		0.348571	0.0745332	0.768906	0.000687482	0.550214	0.00835931
	sll0373-as2	NA		0.784858	5.47757e-05	0.210714	0.16127	0.454787	0.00602686
Transport and binding proteins	sll0374	urtE braG,	urea transport system ATP-binding protein	-0.453198	0.00550895	0.407288	0.0108252	0.0172862	0.903912
	sll0374-as2	NA		0.602989	0.00119926	0.196308	0.217535	0.613011	0.00104628
Unknown	sll0375	NA	unknown protein	-0.193251	0.374829	-0.50507	0.0299488	0.219429	0.315375
Unknown	sll0376	sll0376,	unknown protein	0.312082	0.32535	1.11144	0.00239017	1.27318	0.000798372
	sll0376-as	NA		0.133362	0.640078	-0.826595	0.00947555	-0.0710527	0.80277
DNA replication, restriction, modification, recombination, and repair	sll0377	mfd,	transcription-repair coupling factor	-0.0618676	0.592802	-0.0462331	0.688816	-0.194639	0.105589
	sll0377-as	NA		1.20272	0.000881403	-0.10035	0.73716	0.304685	0.315346
Biosynthesis of cofactors, prosthetic groups, and carriers	sll0378	cobA cysG,	uroporphyrin-III C-methyltransferase	0.276868	0.158447	0.142241	0.458041	-0.13024	0.49622
Cell envelope	sll0379	lpxA,	acyl-[acyl-carrier-protein]--UDP-N-acetylglucosa mine o-acyltransferase	-0.113352	0.456722	0.00038144	0.997983	-0.0759066	0.61645
Cell envelope	sll0380		probable glycosyltransferase	-0.0805437	0.605989	-0.18726	0.239109	-0.211506	0.186279
	sll0380-as4	NA		0.746941	0.000977357	0.193175	0.311395	0.953709	0.00010071
	sll0380-as5	NA		0.460798	0.00925967	0.00487011	0.975384	0.0767347	0.62816
Hypothetical	sll0381	sll0381,	hypothetical protein	-0.361343	0.0167026	0.375636	0.0134582	-0.288157	0.0488198
	sll0381-as	NA		-0.0944645	0.589652	-0.34111	0.0645475	0.0869642	0.619275
Hypothetical	sll0382	sll0382,	hypothetical protein	-0.714071	0.000680029	-0.0632941	0.713379	-0.709919	0.000715401
Biosynthesis of cofactors, prosthetic groups, and carriers	sll0383	cbiM,	cobalamin biosynthesis protein M	-0.142349	0.376409	0.0706172	0.657721	-0.276523	0.0964473
Unknown	sll0384	sll0384,	unknown protein	-0.119236	0.569014	-0.270395	0.206051	-0.694214	0.00385983
Transport and binding proteins	sll0385	sll0385,	ATP-binding protein of ABC transporter	-0.156315	0.369451	-0.31931	0.077742	-0.607004	0.00253267
Unknown	sll0394	sll0394,	unknown protein	-0.00354285	0.983677	0.460598	0.0159088	0.0104947	0.951676
Other categories	sll0395	sll0395,	phosphoglycerate mutase	-0.373649	0.00948706	0.14802	0.259293	-0.254334	0.0618416
Regulatory functions	sll0396	sll0396,	two-component response regulator OmpR subfamily	0.0382573	0.750823	0.223535	0.0776443	0.23656	0.0633426
Hypothetical	sll0397	sll0397,	hypothetical protein	0.407412	0.0703922	0.0332729	0.87603	0.0251235	0.906215
Purines, pyrimidines, nucleosides, and nucleotides	sll0398	dgt,	deoxyguanosinetriphosphate triphosphohydrolase	0.419766	0.00265346	-0.0659373	0.583275	0.128171	0.292668
Hypothetical	sll0400	sll0400,	hypothetical protein	-0.592956	0.000474396	-0.0567036	0.67999	-0.315391	0.0330381
Energy metabolism	sll0401	gltA,	citrate synthase	-0.3426	0.0159952	0.0835202	0.519952	-0.0562335	0.663696
	sll0401-as	NA		0.965687	0.000474975	-0.0830398	0.7106	0.406567	0.0832672
	sll0401-as2	NA		-0.241498	0.210443	-0.202245	0.290646	0.0843552	0.654539
	sll0401-as3	NA		0.199355	0.580168	0.62281	0.0971077	0.289548	0.42429
Amino acid biosynthesis	sll0402	aspC	aspartate aminotransferase	-0.0810378	0.470617	0.222001	0.0602113	0.00792026	0.943307
	sll0402-as	NA		0.699916	0.000461194	0.184086	0.263614	0.759281	0.000215627
	sll0402-as2	NA		0.773302	0.000326387	0.0622643	0.71736	0.757666	0.00039421
Unknown	sll0403	sll0403,	unknown protein	0.0101182	0.945724	-0.106803	0.476044	0.178599	0.240125
Energy metabolism	sll0404	glcD GlcD,	glycolate oxidase subunit GlcD	-0.389728	0.0130412	0.147326	0.305885	0.0379299	0.788785
	sll0404-as	NA		-0.0383211	0.913523	0.381317	0.288728	0.65179	0.0792623
Unknown	sll0405	sll0405,	unknown protein	-0.791742	0.00046928	-0.064496	0.724796	-0.265541	0.15983
	sll0405-as	NA		0.154008	0.30001	-0.205014	0.173246	0.392988	0.0148905
Unknown	sll0406	sll0406,	unknown protein	-0.342486	0.0972241	0.206964	0.302584	0.0853903	0.666078
	sll0406-as2	NA		0.281351	0.0946995	-0.687772	0.000522152	0.106349	0.511155
Translation	sll0408	sll0408,	peptidyl-prolyl cis-trans isomerase	-0.527776	0.0011124	0.00373792	0.977854	-0.282284	0.0493879
	sll0408-as	NA		0.426927	0.213067	-0.0840563	0.80161	0.3662	0.282333
Biosynthesis of cofactors, prosthetic groups, and carriers	sll0409	sll0409,	similar to O-succinylbenzoate-CoA synthase	0.664622	0.00390035	-0.103909	0.604384	0.149028	0.459497
Hypothetical	sll0410	sll0410,	hypothetical protein	0.322475	0.0289919	0.136887	0.323033	0.0740059	0.588955
	sll0410-as	NA		0.798005	5.02621e-05	0.223144	0.142575	0.55519	0.00149322
Hypothetical	sll0412	sll0412,	hypothetical protein	0.718048	0.000631072	0.17921	0.304224	0.18564	0.287796
Hypothetical	sll0413	sll0413,	hypothetical protein	0.323502	0.00849546	0.178444	0.116945	0.0955477	0.387728
	sll0413-as	NA		-0.101592	0.685474	0.0221519	0.92945	0.110674	0.659219
Hypothetical	sll0414	sll0414,	hypothetical protein	-0.394781	0.0415786	-0.0842163	0.642379	-0.0680229	0.707257
	sll0414-as	NA		0.0419937	0.879053	-0.146766	0.596398	0.299615	0.286448
Transport and binding proteins	sll0415	sll0415,	ATP-binding protein of ABC transporter	-0.481398	0.00346548	-0.0925337	0.518241	-0.189558	0.194956
	sll0415-as	NA		1.07875	0.0517153	-0.111724	0.830158	-0.0719214	0.890127
Cellular processes	sll0416	groEL-2 groEL-2,	60 kDa chaperonin 2, GroEL2, molecular chaperone	0.27586	0.368137	0.553891	0.0816679	0.198755	0.514048
Fatty acid, phospholipid and sterol metabolism	sll0418	sll0418,	2-methyl-6-phytylbenzoquinone methyltransferase	0.380815	0.00368376	0.179532	0.127957	0.105559	0.358983
	sll0418-as	NA		0.851649	1.5739e-06	0.151728	0.203387	0.636871	4.56064e-05
Unknown	sll0419	sll0419,	unknown protein	0.122388	0.409301	-0.315171	0.0445998	-0.407548	0.0124361
Central intermediary metabolism	sll0420	ureB ureB,	urease beta subunit	-0.654062	0.000135626	0.23203	0.0946884	-0.133155	0.322855
Purines, pyrimidines, nucleosides, and nucleotides	sll0421	purB purb,	adenylosuccinate lyase	-0.663823	8.80952e-05	-0.247805	0.0688853	-0.467673	0.00206336
	sll0421-as	NA		0.0148416	0.9918	0.0601637	0.96677	0.340345	0.813853
Energy metabolism	sll0422	sll0422,	asparaginase	-0.787509	0.000195157	-0.758094	0.000280938	-0.902019	4.89745e-05
	sll0422-as	NA		1.22751	0.0117155	0.674999	0.136752	0.610441	0.175648
Hypothetical	sll0423	sll0423,	hypothetical protein	0.581658	0.0108171	0.391997	0.0695164	0.336155	0.11461
Hypothetical	sll0424	sll0424,	hypothetical protein	0.585339	0.000199214	-0.00105509	0.993175	0.148657	0.238824
Unknown	sll0426	sll0426,	unknown protein	-0.301895	0.0641836	0.233201	0.14395	0.0369701	0.810503
	sll0426-as2	NA		0.244819	0.250266	-0.135667	0.51782	0.25754	0.227532
Photosynthesis and respiration	sll0427	psbO PSBO,	photosystem II manganese-stabilizing polypeptide	-1.42015	2.65026e-07	-0.451879	0.0151505	-0.968044	2.73291e-05
	sll0427-as	NA		0.161596	0.284604	0.269218	0.0839046	0.161787	0.284055
Unknown	sll0428	sll0428,	unknown protein	0.017078	0.861965	-0.194708	0.0613826	0.0195659	0.842128
Cellular processes	sll0430	htpG htpG,	HtpG, heat shock protein 90, molecular chaperone	-0.475576	0.147301	0.515207	0.118516	0.569407	0.0870749
	sll0430-as	NA		-0.464181	0.169086	-0.398648	0.233896	0.297817	0.369003
Other categories	sll0431	sll0431,	putative transposase [ISY100h: 3512289 - 3513235]	0.879745	0.000373129	-0.265158	0.19309	-0.0501847	0.800222
Hypothetical	sll0436	sll0436,	hypothetical protein	0.504622	0.00393499	-0.0856898	0.574391	0.317042	0.0501405
Unknown	sll0441	sll0441,	unknown protein	0.478282	0.0336121	0.232376	0.27488	0.622321	0.0081164
Hypothetical	sll0442	sll0442,	hypothetical protein	0.6065	0.00055804	0.185375	0.206088	0.510225	0.00231829
Unknown	sll0443	sll0443,	unknown protein	-0.541537	0.00085615	-0.208126	0.134303	-0.485984	0.00206023
	sll0443-as	NA		0.629617	0.010767	-0.25022	0.267448	0.835218	0.00150285
Unknown	sll0444	sll0444,	unknown protein	-0.320416	0.0394836	0.700907	0.000165669	0.427174	0.00873342
Unknown	sll0445	sll0445,	unknown protein	-0.349032	0.0437849	0.80613	0.000122682	0.650789	0.00089226
	sll0445-as	NA		0.461933	0.0747716	-0.222575	0.371632	-0.30192	0.230482
	sll0445-as2	NA		-1.0202	0.000115064	-0.412145	0.0565131	-0.351008	0.0990289
Unknown	sll0446	sll0446,	unknown protein	-0.871345	5.08695e-05	-0.13006	0.42275	-0.134846	0.406251
	sll0446-as	NA		-0.0527193	0.760882	-0.0564958	0.744388	-0.12878	0.460588
Unknown	sll0447	sll0447,	unknown protein	-1.39427	3.47195e-06	-0.313999	0.135722	-0.812851	0.000924203
Unknown	sll0448	sll0448,	unknown protein	-0.211195	0.114616	-0.296202	0.0326675	-0.359584	0.0118985
Unknown	sll0449	sll0449,	unknown protein	0.156615	0.189882	-0.234697	0.0571026	0.177423	0.140518
Amino acid biosynthesis	sll0450	norB norB,	cytochrome b subunit of nitric oxide reductase	0.608554	0.0843112	0.567877	0.105131	0.695586	0.051633
Hypothetical	sll0451	sll0451,	hypothetical protein	-0.142872	0.613652	0.200349	0.480714	0.589576	0.0498028
Translation	sll0454	pheS pheS,	phenylalanyl-tRNA synthetase alpha chain	0.103629	0.406158	0.0503468	0.683955	-0.0730317	0.556039
Amino acid biosynthesis	sll0455	thrA thrA,	homoserine dehydrogenase	0.000627312	0.995677	0.064547	0.5791	0.0872403	0.45528
	sll0455-as	NA		1.05069	0.000502085	-0.153406	0.532917	0.46304	0.0726379
Hypothetical	sll0456	sll0456,	hypothetical protein	0.230559	0.0422697	-0.0184258	0.861999	0.202154	0.0707747
DNA replication, restriction, modification, recombination, and repair	sll0459	uvrB uvrB,	excinuclease ABC subunit B	0.462695	0.00134899	0.0911883	0.45469	0.192631	0.125299
	sll0459-as3	NA		0.00872413	0.949529	-0.206042	0.148677	0.214177	0.134312
	sll0459-as5	NA		1.03903	0.000367904	-0.0103635	0.964617	0.175894	0.455629
	sll0459-as6	NA		0.441552	0.00589446	-0.0699186	0.621135	0.0421762	0.765019
Amino acid biosynthesis	sll0461	proA	gamma-glutamyl phosphate reductase	-0.152278	0.263012	0.265718	0.0601553	0.0881279	0.511414
	sll0461-as	NA		0.621204	0.00508751	0.224081	0.257911	0.956642	0.000136138
Hypothetical	sll0462	sll0462,	hypothetical protein	-0.19934	0.14148	0.0864492	0.511662	-0.242633	0.07816
Translation	sll0467	queA,	S-adenosylmethionine:tRNA ribosyltransferase-isomerase	0.227962	0.110293	-0.149133	0.28483	-0.116906	0.398437
	sll0467-as2	NA		0.97741	0.00244554	-0.37121	0.190246	0.157968	0.568405
Purines, pyrimidines, nucleosides, and nucleotides	sll0469	prsA,	ribose-phosphate pyrophosphokinase	-0.282454	0.0340268	0.322089	0.0177587	0.057488	0.642932
Hypothetical	sll0470	sll0470,	hypothetical protein	-0.242864	0.191267	-0.0904366	0.618101	-0.353526	0.0645534
Hypothetical	sll0471	sll0471,	hypothetical protein	0.60078	0.00023619	-0.0316627	0.806083	0.118665	0.363616
	sll0471-as	NA		0.603424	0.0629464	0.283264	0.361644	0.442096	0.16228
Unknown	sll0473	sll0473,	unknown protein	0.372771	0.0259047	0.153473	0.326433	0.22723	0.153529
Regulatory functions	sll0474	hik28 sll0474,	two-component hybrid sensor and regulator	0.533053	0.00534442	-0.160143	0.346436	0.134679	0.426526
	sll0474-as2	NA		0.145798	0.28531	-0.0871826	0.517893	0.177141	0.198066
	sll0474-as3	NA		-0.220009	0.143543	-0.269697	0.0777417	-0.362238	0.0223063
	sll0474-as4	NA		-0.581815	0.0372031	-1.08319	0.000653762	-0.447408	0.0995171
Transport and binding proteins	sll0477	sll0477,	putative biopolymer transport ExbB-like protein	0.36697	0.006824	-0.102448	0.397818	-0.198223	0.11241
	sll0477-as	NA		1.03579	2.19081e-06	-0.00201172	0.988937	0.415614	0.0103916
Unknown	sll0478	sll0478,	unknown protein	0.127128	0.379531	-0.165035	0.257954	-0.193779	0.187446
	sll0478-as	NA		-0.481198	0.0503252	-0.388148	0.10695	-0.091726	0.691553
Unknown	sll0479	sll0479,	unknown protein	0.414745	0.0182011	0.0159176	0.92069	0.201492	0.218907
Other categories	sll0480	sll0480,	probable aminotransferase	-0.308327	0.063285	-0.0786428	0.617265	-0.366519	0.0306236
Unknown	sll0481	sll0481,	unknown protein	-0.2	0.159165	-0.219141	0.125246	-0.203786	0.151906
Unknown	sll0482	sll0482,	unknown protein	0.0483826	0.671151	-0.225847	0.0608712	0.099915	0.385108
	sll0482-as2	NA		1.04999	1.91738e-05	-0.124773	0.484137	0.520174	0.00886304
Transport and binding proteins	sll0484	sll0484,	ATP-binding protein of ABC transporter	0.131306	0.275935	-0.0564451	0.63419	0.0446181	0.706429
	sll0484-as	NA		0.350654	0.0338126	-0.281917	0.0803134	0.0894007	0.561661
Regulatory functions	sll0485	sll0485,	two-component response regulator NarL subfamily	0.163735	0.403111	0.606664	0.00589648	0.664548	0.00312652
	sll0485-as	NA		0.0715353	0.866633	-0.90354	0.0469812	0.202783	0.635131
Other categories	sll0486	kaiB3 sll0486,	circadian clock protein KaiB homolog	0.628254	0.0174029	0.345236	0.16382	0.297161	0.227018
Hypothetical	sll0487	sll0487,	hypothetical protein	-0.107635	0.380132	-0.255522	0.0480941	-0.286029	0.029216
Hypothetical	sll0488	sll0488,	hypothetical protein	-0.277915	0.107577	-0.00761387	0.963292	-0.136987	0.412797
	sll0488-as2	NA		0.642523	0.0193626	0.29151	0.254758	0.488267	0.0655367
Transport and binding proteins	sll0489	sll0489,	ATP-binding protein of ABC transporter	-0.0362186	0.758317	0.104213	0.381256	0.0926611	0.435064
Hypothetical	sll0493	sll0493,	hypothetical protein	-0.178685	0.230925	0.406151	0.0121861	0.0518908	0.72221
Unknown	sll0494	sll0494,	unknown protein	0.275495	0.0283782	0.0753018	0.518833	0.166475	0.164295
	sll0494-as	NA		0.874918	9.9653e-05	0.261378	0.142434	0.886225	8.73872e-05
Translation	sll0495	asnS asnC,	asparaginyl-tRNA synthetase	0.0362958	0.776846	-0.107879	0.404319	-0.0881783	0.493848
Hypothetical	sll0496	sll0496,	hypothetical protein	-0.0221128	0.879488	-0.123438	0.402606	-0.358173	0.0241268
Hypothetical	sll0497	sll0497,	hypothetical protein	-0.122513	0.243515	-0.0237271	0.817473	-0.0820952	0.428908
	sll0497-as	NA		0.417944	0.0515559	0.0254852	0.899376	0.572973	0.0108568
Hypothetical	sll0498	sll0498,	hypothetical protein	0.363096	0.0323114	0.122908	0.438428	0.211835	0.189887
Hypothetical	sll0499	sll0499,	hypothetical protein	0.170436	0.110551	0.00446058	0.96525	0.0122483	0.904796
Other categories	sll0501	sll0501,	probable glycosyltransferase	-0.291088	0.0514514	-0.241219	0.100146	-0.357071	0.0201235
Translation	sll0502	argS argS,	arginyl-tRNA-synthetase	-0.550004	0.000777623	-0.213791	0.126247	-0.559042	0.000675235
Hypothetical	sll0503	sll0503,	hypothetical protein	-0.0265147	0.841896	-0.151687	0.263336	-0.131467	0.329905
	sll0503-as	NA		1.69204	8.16215e-07	0.323519	0.153182	1.15742	6.72458e-05
	sll0503-as2	NA		-1.06582	9.9731e-05	-0.204029	0.337411	-0.659217	0.0057342
Amino acid biosynthesis	sll0504	lysA lysA,	diaminopimelate decarboxylase	-0.397314	0.0057509	0.169639	0.191673	-0.178925	0.169761
Hypothetical	sll0505	sll0505,	hypothetical protein	-0.0130243	0.8983	0.0490076	0.631772	0.05072	0.620002
Other categories	sll0506	sll0506,	undecaprenyl pyrophosphate synthetase	0.17891	0.143322	0.157204	0.194992	0.240317	0.0554008
	sll0506-as	NA		0.365539	0.0512754	0.0621589	0.724477	0.192503	0.283156
Transport and binding proteins	sll0507	sll0507,	probable cation transporter	-0.442693	0.00315751	-0.297388	0.0328948	-0.517683	0.000921751
Unknown	sll0508	sll0508,	unknown protein	0.709566	0.000119682	0.173194	0.233495	0.151831	0.293733
Purines, pyrimidines, nucleosides, and nucleotides	sll0509	sll0509,	similar to 5',5'''-P-1,P-4-tetraphosphate phosphorylase II	0.0971139	0.424903	0.000842914	0.994416	0.128015	0.296492
	sll0509-as	NA		-0.0865375	0.622759	-0.0908821	0.605553	-0.120417	0.495219
Hypothetical	sll0513	sll0513,	hypothetical protein	-0.143689	0.219761	0.0582685	0.611438	-0.0746805	0.516104
Hypothetical	sll0514	sll0514,	hypothetical protein	0.230932	0.0761607	0.021257	0.863481	0.128489	0.306745
	sll0514-as	NA		-0.324532	0.210592	-0.0959791	0.704627	0.197694	0.438359
Translation	sll0517	rbp1,rbpA rbpA,	putative RNA binding protein	1.04371	0.00369235	1.00747	0.00472822	1.16358	0.00162867
Unknown	sll0518	sll0518,	unknown protein	-0.518576	0.000595272	-0.118344	0.343053	-0.25845	0.0488995
	sll0518-as	NA		-0.520112	0.13112	-0.428775	0.207988	-0.127947	0.700411
Photosynthesis and respiration	sll0519	ndhA ndhA,	NADH dehydrogenase subunit 1	-0.754753	0.000656561	-0.0366672	0.839566	-0.589134	0.00455996
Photosynthesis and respiration	sll0520	ndhI ndhI,	NADH dehydrogenase subunit NdhI	-1.44777	7.03038e-06	-0.315381	0.171279	-0.98085	0.000415689
Photosynthesis and respiration	sll0521	ndhG ndhG,	NADH dehydrogenase subunit 6	-1.19752	1.84129e-05	-0.245049	0.233759	-0.85947	0.000526674
	sll0521-as	NA		0.205216	0.245234	-0.0777286	0.653743	0.405444	0.0300787
Photosynthesis and respiration	sll0522	ndhE ndhE,	NADH dehydrogenase subunit 4L	-1.22383	3.68419e-05	-0.228496	0.304715	-0.93974	0.000505257
	sll0522-as	NA		0.937299	0.022282	-0.308151	0.416963	-0.193958	0.607086
Hypothetical	sll0524	sll0524,	hypothetical protein	0.379189	0.00293009	0.201913	0.0797532	0.424035	0.00122834
	sll0524-as	NA		1.82926	0.00262857	0.450054	0.392947	0.296817	0.570566
Hypothetical	sll0525	sll0525,	hypothetical protein	0.361092	0.0404299	0.0383244	0.815635	0.383813	0.0307111
	sll0525-as2	NA		1.25047	0.000123919	0.225953	0.374444	0.407773	0.118867
Hypothetical	sll0528	sll0528,	hypothetical protein	1.91448	3.82003e-09	0.517594	0.00617925	1.43506	1.97007e-07
Hypothetical	sll0529	sll0529,	hypothetical protein	-0.179226	0.301798	0.524618	0.00665889	0.101242	0.555021
Hypothetical	sll0532	NA	hypothetical protein	0.571928	0.00239289	0.042198	0.793126	0.554163	0.00302662
Cellular processes	sll0533	tig,	trigger factor	-0.308407	0.0456453	-0.0933999	0.520366	-0.417306	0.00982221
Translation	sll0534	clpP2	ATP-dependent Clp protease proteolytic subunit 2	-0.369377	0.0117852	0.238582	0.0847287	-0.160932	0.232707
	sll0534-as	NA		0.151071	0.370838	-0.0206467	0.901396	0.00152465	0.992698
Translation	sll0535	clpX clpX,	ATP-dependent Clp protease ATPase subunit	-0.483028	0.00254824	-0.00164613	0.990405	-0.155769	0.264898
Transport and binding proteins	sll0536	sll0536,	probable potassium channel protein	0.468973	0.000339128	0.280927	0.015018	0.214868	0.0534278
Transport and binding proteins	sll0537	amt3 amt3,	ammonium/methylammonium permease	0.745073	0.000138718	0.0642011	0.672278	0.1973	0.204245
Unknown	sll0539	sll0539,	unknown protein	0.286676	0.0573963	0.225125	0.127239	0.199899	0.172332
Transport and binding proteins	sll0540	sll0540,	phosphate-binding protein PstS homolog	0.605986	9.02616e-05	-0.345566	0.00906333	0.152587	0.207617
	sll0540-as2	NA		1.05174	8.89303e-06	0.0814849	0.624168	0.722955	0.000437591
Fatty acid, phospholipid and sterol metabolism	sll0541	desC,des9 desC(des9),	acyl-lipid desaturase (delta 9)	-0.532313	0.0147624	0.0770065	0.697233	-0.319549	0.119999
	sll0541-as	NA		0.00985379	0.962799	-0.43835	0.0514869	0.363254	0.100197
Energy metabolism	sll0542	acs,	acetyl-coenzyme A synthetase	0.390982	0.00827391	0.851899	7.02979e-06	0.753189	2.84723e-05
Hypothetical	sll0543	sll0543,	hypothetical protein	0.506631	0.199577	0.543962	0.170111	0.830306	0.0436075
Hypothetical	sll0544	sll0544,	hypothetical protein	0.765214	1.8431e-05	0.218678	0.103374	0.355043	0.0128305
Hypothetical	sll0545	sll0545,	hypothetical protein	0.444006	0.0150509	-0.172021	0.306255	-0.0462167	0.78001
	sll0545-as	NA		0.498153	0.0293334	0.489764	0.0317664	0.839972	0.000980417
Translation	sll0546	sll0546,	probable translation initiation factor	-1.3372	2.9889e-08	-0.130502	0.339863	-0.515169	0.00135989
Unknown	sll0547	sll0547,	unknown protein	-0.303447	0.0175701	0.168211	0.161078	0.186621	0.122604
Hypothetical	sll0549	sll0549,	hypothetical protein	0.987957	5.25373e-07	-0.0838901	0.500186	0.473535	0.00133284
Other categories	sll0550	sll0550,	flavoprotein	0.018419	0.927307	0.407494	0.0573727	0.230058	0.264214
Unknown	sll0552	sll0552,	unknown protein	0.484406	0.00217347	0.230715	0.100758	0.184576	0.182425
	sll0552-as	NA		1.42958	9.8444e-06	0.262626	0.257651	1.18067	8.0105e-05
Hypothetical	sll0553	sll0553,	hypothetical protein	0.884932	1.50806e-05	0.371496	0.0201388	0.330545	0.0354841
Biosynthesis of cofactors, prosthetic groups, and carriers	sll0554	ftrC ftrC,	ferredoxin-thioredoxin reductase, catalytic chain	-0.414326	0.0106221	0.186337	0.211002	0.0349239	0.810061
Translation	sll0555		methionine aminopeptidase	0.289459	0.0556115	-0.0680277	0.63374	0.133609	0.354382
	sll0555-as	NA		0.164013	0.624793	0.389844	0.253379	0.843332	0.0210113
Transport and binding proteins	sll0556	sll0556,	Na+/H+ antiporter	0.442805	0.00220587	-0.0508959	0.680151	0.0196326	0.873352
Hypothetical	sll0558	ycf53 sll0558,	hypothetical protein YCF53	-0.290271	0.0198887	-0.0769898	0.501754	-0.0475005	0.677162
	sll0558-as	NA		0.512976	0.000581445	0.171309	0.171062	0.383458	0.00557086
Unknown	sll0563	sll0563,	unknown protein	-0.100395	0.454733	-0.0189727	0.886662	-0.018551	0.889164
Hypothetical	sll0564	sll0564,	hypothetical protein	-0.552641	0.000166081	-0.189043	0.112699	-0.502741	0.000407515
	sll0564-as	NA		1.12382	4.14169e-05	0.1568	0.444486	0.778786	0.00133207
Hypothetical	sll0565	sll0565,	hypothetical protein	-0.787851	9.13656e-05	-0.0898316	0.560656	-0.496496	0.0047682
Regulatory functions	sll0567	fur	ferric uptake regulation protein	-0.095312	0.559491	-0.365276	0.0366022	-0.0324569	0.8417
DNA replication, restriction, modification, recombination, and repair	sll0569	recA recA,	RecA gene product	-0.210661	0.119219	0.065635	0.614744	0.0339516	0.79398
Hypothetical	sll0572	sll0572,	hypothetical protein	0.556033	0.011944	0.9445	0.000196353	1.18625	1.79892e-05
Energy metabolism	sll0573	arcC,	carbamate kinase	1.19353	0.00261366	0.849009	0.0220159	1.87048	4.31933e-05
Transport and binding proteins	sll0574		probable permease protein of lipopolysaccharide ABC transporter	0.25151	0.133908	0.0637051	0.694267	0.00485611	0.976036
	sll0574-as	NA		0.509291	0.0180503	0.0382546	0.845334	0.527591	0.0148855
	sll0574-as2	NA		0.252297	0.150271	-0.225948	0.194726	0.25075	0.152625
Transport and binding proteins	sll0575		probable lipopolysaccharide ABC transporter ATP binding subunit	0.0431602	0.796942	-0.190448	0.265454	-0.25658	0.139705
Other categories	sll0576	sll0576,	putative sugar-nucleotide epimerase/dehydratease	-0.779186	0.000320019	-0.40118	0.0314915	-0.770126	0.000356747
Hypothetical	sll0577	sll0577,	hypothetical protein	-0.906143	3.18406e-05	-0.110526	0.492607	-0.498164	0.00611105
Purines, pyrimidines, nucleosides, and nucleotides	sll0578	purK purK,	phosphoribosylaminoimidazole carboxylase ATPase subunit	0.115039	0.488448	-0.146529	0.379846	-0.2933	0.0897083
Hypothetical	sll0584	ycf36 ycf36,	hypothetical protein YCF36	0.071131	0.65278	0.229978	0.157944	0.0593799	0.70695
	sll0584-as	NA		0.989849	2.33485e-05	-0.209638	0.22793	0.231043	0.186068
	sll0584-as2	NA		0.53411	0.00257774	0.19557	0.208798	0.326664	0.0440657
Hypothetical	sll0585	sll0585,	hypothetical protein	-0.142252	0.205159	-0.0927047	0.401944	-0.10477	0.345027
Hypothetical	sll0586	sll0586,	hypothetical protein	0.484261	0.000558457	-0.0624779	0.585548	0.23705	0.0510786
Energy metabolism	sll0587		pyruvate kinase	0.0394311	0.732548	0.433266	0.00155248	0.144565	0.220736
	sll0587-as	NA		0.249059	0.327764	0.134823	0.592197	0.122732	0.625542
	sll0587-as2	NA		0.338563	0.0275017	-0.103835	0.467057	0.212201	0.147605
Unknown	sll0588	sll0588,	unknown protein	-1.45234	1.33634e-06	-0.261749	0.192889	-0.798828	0.000781846
Unknown	sll0590	sll0590,	unknown protein	0.104277	0.356615	-0.00376473	0.973077	0.135169	0.236401
Energy metabolism	sll0593	glk,	glucokinase	-0.0279647	0.831714	-0.0784039	0.553313	-0.0294492	0.822938
	sll0593-as	NA		0.473274	0.00546491	-0.183617	0.229848	0.04193	0.779136
Regulatory functions	sll0594	sll0594,	transcriptional regulator	-1.20804	6.74433e-07	-1.31268	2.30565e-07	-1.19405	7.81979e-07
Unknown	sll0595	sll0595,	unknown protein	0.139247	0.216058	-0.254739	0.0317153	-0.149452	0.185874
Hypothetical	sll0596	sll0596,	hypothetical protein	0.348523	0.0091711	0.307254	0.0188379	0.196626	0.113537
Hypothetical	sll0597	sll0597,	hypothetical protein	0.353332	0.00804808	0.0712416	0.549449	-0.0511756	0.666317
Amino acid biosynthesis	sll0601	sll0601,	nitrilase homolog	-0.126924	0.24738	-0.0938605	0.387674	-0.00751412	0.94419
	sll0601-as	NA		-0.348466	0.0704267	0.340108	0.0767326	0.340367	0.0765297
Hypothetical	sll0602	sll0602,	hypothetical protein	-0.28144	0.0104089	-0.0741277	0.454828	-0.223805	0.0346095
	sll0602-as	NA		0.844659	0.00577843	-0.243244	0.371666	-0.0175679	0.947879
Biosynthesis of cofactors, prosthetic groups, and carriers	sll0603	menD menD,	menaquinone biosynthesis protein MenD	-0.161348	0.157879	-0.17614	0.12538	-0.276074	0.0222021
Hypothetical	sll0606	sll0606,	hypothetical protein	0.510948	0.000320586	0.0841617	0.461156	0.296323	0.0173485
Hypothetical	sll0608	ycf49 sll0608,	hypothetical protein YCF49	0.576529	0.0105855	-0.0246575	0.902814	0.357414	0.0913429
Hypothetical	sll0609	sll0609,	hypothetical protein	0.638702	0.00113193	-0.054237	0.740231	0.191978	0.250036
Hypothetical	sll0611	sll0611,	hypothetical protein	-0.364123	0.190281	0.180813	0.506515	0.382346	0.17022
DNA replication, restriction, modification, recombination, and repair	sll0613	ruvB ruvB,	Holliday junction DNA helicase RuvB	0.813685	5.3208e-06	0.19453	0.127099	0.247263	0.0577143
	sll0613-as	NA		0.570925	0.00632206	0.153771	0.408912	0.449329	0.0249457
Unknown	sll0614	sll0614,	unknown protein	0.435774	0.00337248	0.223411	0.096268	0.380828	0.00835189
Hypothetical	sll0615	sll0615,	hypothetical protein	-0.168962	0.290425	0.0307725	0.844609	-0.387678	0.0234468
	sll0615-as	NA		0.760584	5.04602e-05	0.0966307	0.493456	0.543178	0.00121143
	sll0615-as2	NA		0.55759	0.00136275	-0.266366	0.0823762	0.346227	0.0285054
Cellular processes	sll0616	secA secA,	preprotein translocase SecA subunit	-0.880707	1.79029e-05	-0.342085	0.0318129	-0.773883	7.25701e-05
	sll0616-as	NA		0.611432	0.000572835	0.155753	0.289576	0.454433	0.00572434
	sll0616-as2	NA		0.782794	0.0007757	0.00665363	0.972264	0.173799	0.370104
Hypothetical	sll0617	vipp1	plasma membrane protein essential for thylakoid formation	-0.639264	0.00172945	-0.107441	0.535366	-0.466359	0.0144171
	sll0617-as	NA		0.903974	0.0119506	0.275319	0.39968	0.843939	0.0175666
Other categories	sll0621	ccdA dsbD,	putative c-type cytochrome biogenesis protein CcdA	0.594364	0.000363954	0.411258	0.00658991	0.32063	0.0269507
	sll0621-as	NA		0.0564563	0.665179	0.112745	0.39171	0.21196	0.117618
Biosynthesis of cofactors, prosthetic groups, and carriers	sll0622	nadA nadA,	quinolinate synthetase	0.0583773	0.69495	0.228724	0.137547	0.0924496	0.53612
Unknown	sll0623	sll0623,	unknown protein	0.418733	0.0020008	0.181829	0.127984	0.297402	0.0184831
Unknown	sll0624	sll0624,	unknown protein	0.493783	0.028762	0.575909	0.0128211	0.426481	0.0543585
Unknown	sll0625	sll0625,	unknown protein	-0.212946	0.159793	-0.0517679	0.724535	0.0267932	0.855062
Other categories	sll0626	lim17,	putative neutral invertase	-0.0592612	0.545769	-0.0776707	0.430441	-0.181361	0.0774415
Photosynthesis and respiration	sll0629	psaK2	alternative photosystem I reaction center subunit X	-1.05799	6.30824e-06	-0.327434	0.0568543	-0.668811	0.000709482
Unknown	sll0630	sll0630,	unknown protein	-0.799403	5.13553e-05	-0.203713	0.179793	-0.483514	0.00432319
	sll0630-as	NA		1.08806	5.06692e-05	0.392317	0.0644321	0.555638	0.0125858
Biosynthesis of cofactors, prosthetic groups, and carriers	sll0631	nadB nadB,	L-aspartate oxidase	0.132764	0.288904	-0.211577	0.0997887	0.0493924	0.68851
Photosynthesis and respiration	sll0634	btpA btpA,	photosystem I biogenesis protein BtpA	0.622059	9.41353e-05	0.0898152	0.463999	0.322647	0.0161092
	sll0634-as	NA		0.754104	0.000121534	0.00109657	0.994211	0.444899	0.00880531
Biosynthesis of cofactors, prosthetic groups, and carriers	sll0635	thiE thiE,	probable thiamine-phosphate pyrophosphorylase	0.519471	0.000477701	-0.265881	0.0393807	-0.039432	0.743289
Hypothetical	sll0638	sll0638,	periplasmic protein, function unknown	0.0102293	0.919813	0.0912853	0.375109	0.175855	0.0981453
Hypothetical	sll0639	sll0639,	hypothetical protein	0.157828	0.217366	0.302741	0.0256554	0.0639012	0.610064
Transport and binding proteins	sll0640	sac1,	probable sodium/sulfate symporter	0.0391543	0.738997	-0.315974	0.0148365	-0.251882	0.044731
	sll0640-as	NA		0.93912	0.00129339	-0.380012	0.133575	0.555003	0.0348175
	sll0640-as2	NA		1.14544	1.10436e-05	-0.299378	0.117877	0.626891	0.00327932
Unknown	sll0641	sll0641,	unknown protein	-0.00693083	0.957412	-0.276378	0.0463056	-0.348994	0.0149776
	sll0641-as	NA		0.265634	0.0748139	0.0703926	0.620051	0.280438	0.0614079
Central intermediary metabolism	sll0643	ureG ureG,	urease accessory protein G	-0.0407594	0.82398	0.361247	0.062606	0.560388	0.00688107
	sll0643-as	NA		-0.00940164	0.968068	0.280215	0.243349	0.178355	0.451804
Other categories	sll0644	sll0644,	probable esterase	0.509176	0.00114744	0.0980455	0.456215	0.250001	0.0695568
Unknown	sll0645	sll0645,	unknown protein	-0.462204	0.000463867	0.103916	0.33696	-0.278173	0.0176476
Regulatory functions	sll0646	cya2	guanylyl cyclase	-0.156008	0.150632	-0.180247	0.100379	-0.244697	0.0309726
	sll0646-as	NA		1.47584	4.65789e-05	-0.0609819	0.821237	0.985181	0.00195568
Unknown	sll0647	sll0647,	unknown protein	0.220922	0.0636867	0.247869	0.0400574	0.119503	0.296738
	sll0647-as	NA		0.243451	0.20025	0.0853972	0.645482	0.535153	0.00979134
Other categories	sll0648	lim,	probable glycosyltransferase	-0.139204	0.242582	0.365029	0.00589024	0.0094525	0.935322
	sll0648-as	NA		1.08792	6.13423e-05	-0.00870239	0.965977	0.132804	0.517959
Regulatory functions	sll0649	sll0649,	two-component response regulator OmpR subfamily	-0.483475	0.0301094	0.305968	0.15116	-0.364118	0.0918088
Other categories	sll0650	sll0650,	putative transposase [ISY100j: 421739 - 422684]	0.851241	0.000723872	-0.390999	0.0726624	-0.0985363	0.634395
Other categories	sll0651	sll0651,	putative transposase [ISY100j: 421739 - 422684]	1.57257	0.000221563	-0.304546	0.369708	-0.058015	0.862594
Other categories	sll0654	sll0654,	alkaline phosphatase	-0.544233	0.00175195	-1.25639	2.20312e-07	-0.990675	4.36044e-06
	sll0654-as	NA		0.805333	3.82836e-05	0.135223	0.356082	0.776282	5.66745e-05
Unknown	sll0656	nucH,	unknown protein	0.15751	0.203183	-0.375435	0.00612738	-0.115182	0.346218
	sll0656-as	NA		-0.624254	0.117322	0.00434925	0.990932	0.0734943	0.847795
	sll0656-as3	NA		0.583579	0.000394518	0.356972	0.0146429	0.328231	0.0228906
	sll0656-as5	NA		0.397302	0.0195265	-0.118211	0.450421	0.238329	0.138597
Cell envelope	sll0657	mraY,	phospho-N-acetylmuramoyl-pentapeptide-transferas e	-0.556165	0.000710582	-0.0394507	0.769746	-0.425706	0.00554117
	sll0657-as	NA		0.575064	0.0125319	0.475763	0.0333625	1.10651	6.05222e-05
Hypothetical	sll0658	sll0658,	hypothetical protein	-0.329782	0.024369	0.188572	0.173921	-0.113936	0.402389
Hypothetical	sll0659	sll0659,	hypothetical protein	-0.265359	0.0811904	-0.397315	0.0132906	-0.468156	0.00474283
	sll0659-as	NA		0.627823	0.00505886	-0.0825869	0.674114	0.34987	0.0886718
Biosynthesis of cofactors, prosthetic groups, and carriers	sll0660	pdxA pdxA,	pyridoxal phosphate biosynthetic protein PdxA	0.337951	0.0063251	-0.0589193	0.590591	0.00399079	0.970794
	sll0660-as	NA		0.40007	0.172524	0.0618477	0.827962	0.937026	0.00418828
Hypothetical	sll0661	ycf35 ycf35,	hypothetical protein YCF35	-0.14828	0.458056	1.09475	4.18102e-05	0.503464	0.0202584
Hypothetical	sll0662	sll0662,	4Fe-4S type iron-sulfur protein	0.437915	0.0280653	0.946733	8.81353e-05	1.08193	2.1088e-05
Unknown	sll0664	sll0664,	unknown protein	0.423883	0.0226105	0.0133283	0.937634	0.273878	0.122238
Other categories	sll0665	sll0665,	putative transposase [ISY523r: 3109761 - 3110626]	1.22178	0.00058023	-0.226365	0.437864	0.127957	0.658862
Other categories	sll0666	sll0666,	putative transposase [ISY523r: 3109761 - 3110626]	1.93752	7.46571e-05	-0.021255	0.954222	0.444323	0.240747
	sll0666-as	NA		1.6884	8.83514e-05	0.241143	0.466048	0.523167	0.12499
Other categories	sll0667	sll0667,	putative transposase [ISY352e: 2921301 - 2921595, join 3108631 - 3109754]	1.28615	9.89394e-06	-0.117719	0.566859	0.384983	0.0741788
Other categories	sll0668	sll0668,	putative transposase [ISY352e: 2921301 - 2921595, join 3108631 - 3109754]	2.44117	1.93836e-06	0.0672496	0.842647	0.939466	0.0125316
	sll0668-as	NA		0.782737	0.00754085	-0.00307062	0.990556	0.0576192	0.824374
Unknown	sll0669	sll0669,	unknown protein	0.547459	0.00187548	0.0532301	0.721541	0.38284	0.0192003
Hypothetical	sll0670	sll0670,	hypothetical protein	0.120886	0.532259	0.14278	0.461828	0.559273	0.00948605
Transport and binding proteins	sll0671	sll0671,	probable cation transporter	0.290349	0.0387801	-0.0210412	0.872245	0.181287	0.178571
Transport and binding proteins	sll0672	pacL sll0672,	cation-transporting p-type ATPase PacL	-0.000928337	0.994191	-0.057516	0.653011	-0.169897	0.194999
	sll0672-as	NA		0.743785	0.000162676	-0.398774	0.0180881	0.215718	0.172985
	sll0672-as2	NA		0.0546485	0.69609	0.109321	0.43797	0.0766649	0.584617
Hypothetical	sll0676	sll0676,	hypothetical protein	-0.0433264	0.681872	-0.130726	0.226074	-0.278872	0.0163845
Other categories	sll0677	sll0677,	putative transposase [ISY523h: 3093889 - 3094759]	1.70303	0.000467549	0.18975	0.630604	0.621782	0.12799
Hypothetical	sll0678	sll0678,	hypothetical protein	1.22207	2.28509e-05	0.0313662	0.880838	0.467811	0.0375225
Transport and binding proteins	sll0679	sphX,	periplasmic phosphate-binding protein of ABC transporter	-1.19674	1.58193e-08	-1.67703	1.27312e-10	-1.50324	6.26273e-10
Transport and binding proteins	sll0680		phosphate-binding periplasmic protein precursor (PBP)	-2.39233	1.45826e-10	-2.7506	1.85549e-11	-2.5852	4.6568e-11
	sll0680-as	NA		0.232701	0.250438	-0.149683	0.454076	0.306466	0.135971
Transport and binding proteins	sll0681		phosphate transport system permease protein PstC homolog	-2.02499	5.97461e-10	-2.29357	9.71534e-11	-2.26423	1.17387e-10
	sll0681-as	NA		0.349261	0.199046	0.254174	0.34394	0.793176	0.0078641
Transport and binding proteins	sll0682		phosphate transport system permease protein PstA homolog	-1.47613	1.88402e-06	-1.83401	1.15942e-07	-1.86094	9.54489e-08
Transport and binding proteins	sll0683		phosphate transport ATP-binding protein PstB homolog	-1.89282	2.09465e-08	-1.6535	1.305e-07	-1.92403	1.67157e-08
	sll0683-as	NA		-0.776203	0.000177404	0.505153	0.00599917	0.387664	0.0271438
Transport and binding proteins	sll0684		phosphate transport ATP-binding protein PstB homolog	-1.71374	9.22921e-08	-1.5673	3.00145e-07	-1.66072	1.40272e-07
	sll0684-as	NA		0.295171	0.0780847	0.317263	0.0601077	0.0905916	0.571071
Hypothetical	sll0685	sll0685,	hypothetical protein	-0.84015	2.06919e-05	-1.14748	4.83399e-07	-0.865549	1.48003e-05
Other categories	sll0686	sll0686,	probable cytochrome c-type biogenesis protein	0.856438	0.000379665	-0.0632516	0.743831	0.303806	0.130109
Transcription	sll0687	sigI sll0687,	RNA polymerase ECF-type (group 3) sigma factor	0.871385	2.13048e-05	0.0756198	0.611394	0.369904	0.022279
Unknown	sll0688	sll0688,	unknown protein	0.701312	2.51034e-05	0.103883	0.396408	0.500032	0.000713094
Transport and binding proteins	sll0689	nhaS3 sll0689,	Na+/H+ antiporter	-1.00495	1.18712e-05	-0.456213	0.0116255	-0.956104	2.08537e-05
Regulatory functions	sll0690		probable transcription regulator	-0.222545	0.0964945	0.175589	0.182442	-0.093084	0.47048
Hypothetical	sll0691	sll0691,	hypothetical protein	-0.548747	0.000227659	-0.0851899	0.471257	-0.404523	0.0030113
Hypothetical	sll0696	sll0696,	hypothetical protein	0.805566	0.000103086	0.253438	0.124954	0.261866	0.113782
	sll0696-as	NA		-0.742896	0.00727103	0.0353167	0.885337	-0.357144	0.158116
	sll0696-as2	NA		-0.0333517	0.840146	-0.443974	0.0150463	-0.607825	0.00185422
Other categories	sll0698	dspA, dfr, hik33, nblS DFR,	drug sensory protein A, low temperature sensor, two-component sensor histidine kinase	-0.48992	0.000368575	0.149973	0.186036	-0.252454	0.0336533
Other categories	sll0700	sll0700,	putative transposase [ISY100i: 123475 - 124420]	2.42213	0.000215052	-0.258983	0.616124	0.0238337	0.963049
Unknown	sll0702	sll0702,	unknown protein	-0.142277	0.253623	0.295544	0.0258382	-0.0314323	0.796862
Unknown	sll0703	sll0703,	unknown protein	0.279104	0.0183662	0.18001	0.10939	0.132827	0.228759
Amino acid biosynthesis	sll0704	nifS	cysteine desulfurase	0.027523	0.818493	0.168502	0.172716	0.0935403	0.439541
Other categories	sll0708	ksgA,	dimethyladenosine transferase	0.379469	0.0210685	0.0863523	0.567909	0.369789	0.0240207
DNA replication, restriction, modification, recombination, and repair	sll0709	llaI.2,	putative endonuclease	-0.666642	0.0214119	-0.402512	0.142755	-0.224107	0.403193
Unknown	sll0710	sll0710,	unknown protein	-1.22342	4.42817e-05	-0.654674	0.00882348	-0.54336	0.0248479
Other categories	sll0711	sll0711,	isopentenyl monophosphate kinase	0.432592	0.00651248	0.0328559	0.814811	0.310787	0.038964
Amino acid biosynthesis	sll0712	cysM cysM,	cysteine synthase	0.105981	0.383465	-0.147937	0.229066	0.134184	0.273327
Cellular processes	sll0716		leader peptidase I (signal peptidase I)	0.343496	0.00570759	-0.0248498	0.819943	0.120875	0.277149
Cellular processes	sll0720	sll0720,	RTX toxin activating protein homolog	0.179264	0.145571	0.0632275	0.596653	0.112725	0.350133
	sll0720-as	NA		0.295288	0.0203924	-0.302637	0.017912	-0.118897	0.314647
Unknown	sll0721	sll0721,	unknown protein	-0.163866	0.165941	-0.210034	0.081404	-0.172634	0.145756
	sll0721-as	NA		0.354379	0.0438565	-0.103538	0.531141	0.268969	0.116044
Unknown	sll0722	sll0722,	unknown protein	-0.2174	0.191289	-0.218345	0.18947	-0.429793	0.0159899
	sll0722-as	NA		0.292482	0.0971324	-0.0371065	0.825756	0.244785	0.159558
Unknown	sll0723	sll0723,	unknown protein	-0.0158135	0.872138	-0.405026	0.000723205	-0.197864	0.0578224
	sll0723-as	NA		0.378426	0.0778205	-0.052335	0.797502	0.619779	0.00715869
	sll0723-as2	NA		-0.458041	0.108521	-0.339528	0.225553	-0.362038	0.197698
	sll0723-as3	NA		-0.182513	0.338745	-0.214167	0.264244	0.235372	0.221735
Central intermediary metabolism	sll0726	pgm,	phosphoglucomutase	-0.381331	0.00597215	-0.109422	0.375651	-0.491442	0.000879881
Hypothetical	sll0727	sll0727,	hypothetical protein	0.445743	0.0125382	-0.0718777	0.65562	-0.029962	0.852129
Fatty acid, phospholipid and sterol metabolism	sll0728	accA accA,	acetyl-CoA carboxylase alpha subunit	-0.148157	0.290857	-0.357183	0.0182361	-0.158814	0.258805
	sll0728-as	NA		0.650608	0.0018311	0.0505458	0.774986	0.514001	0.00943219
DNA replication, restriction, modification, recombination, and repair	sll0729	sll0729,	probable DNA methyltransferase	-0.445694	0.0165905	-0.398451	0.0293451	-0.336868	0.0600209
Hypothetical	sll0732	sll0732,	hypothetical protein	0.555089	0.000387321	-0.127521	0.317567	0.406653	0.00470542
	sll0732-as	NA		0.467153	0.0815041	-0.33195	0.204837	0.35393	0.177925
Unknown	sll0733	sll0733,	unknown protein	-2.13244	2.53469e-05	-0.612614	0.11091	-1.74476	0.000203191
Hypothetical	sll0735	sll0735,	hypothetical protein	-1.08723	3.70144e-07	-0.247937	0.0753668	-0.757825	2.83667e-05
	sll0735-as	NA		0.74259	0.000856492	-0.224246	0.232989	0.0903344	0.624169
	sll0735-as2	NA		0.468084	0.0677359	-0.387911	0.123838	-0.00528924	0.982588
Hypothetical	sll0736	sll0736,	hypothetical protein	-0.451156	0.00463727	-0.27299	0.0635919	-0.648328	0.000234448
Hypothetical	sll0737	sll0737,	hypothetical protein	0.204434	0.176125	0.0329133	0.822516	-0.106593	0.470994
Transport and binding proteins	sll0738	modA,	molybdate-binding periplasmic protein	0.982713	0.000499432	0.0683669	0.765122	0.253632	0.276375
Transport and binding proteins	sll0739	sll0739,	ATP-binding protein of molybdate ABC transporter	0.770329	0.000333888	-0.0655933	0.702618	0.24807	0.1612
Hypothetical	sll0740	sll0740,	hypothetical protein	-0.053048	0.802639	0.17522	0.413727	0.158247	0.45951
Photosynthesis and respiration	sll0741	nifJ,	pyruvate flavodoxin oxidoreductase	1.21495	0.000998267	0.61998	0.0565424	1.06816	0.00276107
	sll0741-as	NA		-0.375364	0.135878	0.567935	0.0304627	0.720321	0.00833925
Hypothetical	sll0742	sll0742,	hypothetical protein	0.501228	0.0285148	-0.424612	0.0582027	0.0237936	0.910287
Hypothetical	sll0743	sll0743,	hypothetical protein	0.526806	0.0348846	-0.122325	0.599245	-0.127399	0.584327
Hypothetical	sll0744	sll0744,	hypothetical protein	0.297407	0.0892697	0.109292	0.515265	-0.0123134	0.94116
	sll0744-as	NA		0.777224	0.00128805	-0.208604	0.309642	0.287832	0.167116
Energy metabolism	sll0745		phosphofructokinase	0.341761	0.0068765	0.189309	0.10462	0.225162	0.0576042
	sll0745-as	NA		0.244708	0.181808	0.25986	0.157704	-0.0542568	0.760788
Hypothetical	sll0749	sll0749,	hypothetical protein	0.321062	0.099343	-0.0549185	0.768367	-0.0635583	0.733344
	sll0749-as	NA		0.311195	0.0462889	-0.208634	0.166573	0.169752	0.255452
Regulatory functions	sll0750	hik8, sasA sarA,	two-component sensor histidine kinase, KaiC-interacting protein, involved in circadian rhythm	0.127515	0.268581	0.00739144	0.947829	0.047025	0.678037
	sll0750-as	NA		-0.0657047	0.752737	-0.106287	0.611257	0.170881	0.416904
	sll0750-as2	NA		0.130476	0.276981	-0.350393	0.00820775	0.0574052	0.627087
Hypothetical	sll0751	ycf22	hypothetical protein YCF22	-0.106153	0.459591	0.157278	0.278216	0.108665	0.449233
Hypothetical	sll0752	sll0752,	hypothetical protein	-0.0248799	0.872384	0.164433	0.296867	-0.217836	0.172476
	sll0752-as	NA		1.47279	9.15935e-06	0.436613	0.0749639	0.582432	0.0218988
Biosynthesis of cofactors, prosthetic groups, and carriers	sll0753	folD folD,	FolD bifunctional protein	-0.204078	0.0815892	0.036028	0.74682	-0.281743	0.0208267
	sll0753-as	NA		0.117658	0.647241	-0.102937	0.688667	0.307488	0.24078
Translation	sll0754	rbfA,	ribosome binding factor A	0.260142	0.065504	0.479707	0.00221784	0.217902	0.117034
	sll0754-as	NA		0.77342	0.0399146	0.330918	0.352256	0.852875	0.0253751
Cellular processes	sll0755	tpx, ycf42 sll0755,	thioredoxin peroxidase	0.13792	0.307176	-0.0650742	0.625372	0.082354	0.537588
	sll0755-as	NA		1.40572	0.00181132	-0.227238	0.553192	0.528929	0.177929
Unknown	sll0756	sll0756,	unknown protein	-0.0488504	0.642476	-0.291426	0.0124175	-0.369078	0.00259724
Purines, pyrimidines, nucleosides, and nucleotides	sll0757	purF purF,	amidophosphoribosyltransferase	-0.0455757	0.669355	0.143221	0.190745	0.109467	0.311755
Transport and binding proteins	sll0759	sll0759,	ABC transporter ATP-binding protein	-0.623215	0.000732388	-0.43579	0.0100719	-0.521811	0.00302675
Hypothetical	sll0760	ycf38 ycf38,	hypothetical protein YCF38	-0.267637	0.0565019	0.261951	0.0613487	-0.236349	0.0881624
Unknown	sll0761	sll0761,	unknown protein	-0.460453	0.0257005	0.166784	0.385523	-0.26806	0.171017
Unknown	sll0762	sll0762,	unknown protein	-0.135216	0.336583	0.246182	0.0903526	0.107936	0.440562
Hypothetical	sll0763	sll0763,	hypothetical protein	0.35274	0.0781062	0.581763	0.00689047	0.229238	0.238639
	sll0763-as	NA		0.550384	0.0687408	-0.386902	0.188809	0.492983	0.0995695
Transport and binding proteins	sll0764	urtD livG,	urea transport system ATP-binding protein	-0.716661	9.98862e-05	-0.147347	0.304026	-0.621274	0.000397855
	sll0764-as3	NA		0.418697	0.0160953	-0.17049	0.288723	0.270585	0.100945
Hypothetical	sll0765	sll0765,	hypothetical protein	-0.280333	0.0289559	0.116279	0.333748	-0.0162362	0.891016
	sll0765-as	NA		1.79118	1.53479e-07	0.432419	0.0469535	1.15812	3.09259e-05
	sll0765-as2	NA		1.43094	9.04549e-05	-0.201385	0.473478	0.953105	0.00320232
DNA replication, restriction, modification, recombination, and repair	sll0766	radC radC,	DNA repair protein RadC	0.117391	0.322916	0.321103	0.0132619	0.236348	0.0569615
Translation	sll0767	rpl20 rplT,	50S ribosomal protein L20	0.467942	0.0593599	0.785132	0.00367005	0.0844448	0.718611
Transport and binding proteins	sll0771	glcP, gtr glcP,	glucose transport protein	0.675602	0.000662978	0.0764203	0.638742	0.433838	0.0154282
Cell envelope	sll0772	sll0772,	probable porin major outer membrane protein	0.643085	0.000166814	-0.0295013	0.824685	0.204885	0.137692
	sll0772-as2	NA		0.309908	0.172094	-0.285113	0.206958	0.376381	0.101852
Unknown	sll0775	sll0775,	unknown protein	-1.59091	1.90295e-05	-0.189872	0.481982	-0.473805	0.0915985
Regulatory functions	sll0776	spkD	serine/threonine kinase	-0.93984	0.000224623	0.377841	0.0739994	0.400633	0.0596958
	sll0776-as	NA		-0.0150977	0.930965	-0.627765	0.00217864	0.288527	0.11232
Other categories	sll0777	sll0777,	putative carboxypeptidase	-0.926047	0.000380657	-0.259984	0.224706	-0.187519	0.375738
Transport and binding proteins	sll0778	sll0778,	ABC transporter, ATP-binding protein	0.249935	0.0741848	-0.170538	0.210595	-0.0835925	0.531492
	sll0778-as	NA		1.13048	3.87029e-05	0.117987	0.563289	0.613643	0.00745686
Unknown	sll0779	sll0779,	unknown protein	0.41793	0.00111303	-0.00814117	0.939148	0.207925	0.0654027
	sll0779-as	NA		-0.462507	0.0291778	-0.0340967	0.861792	-0.0573101	0.770016
	sll0779-as2	NA		0.870033	4.42937e-05	-0.412224	0.017806	0.191135	0.237797
Unknown	sll0780	sll0780,	unknown protein	-0.119754	0.463983	0.0131444	0.935377	-0.0295806	0.855277
Hypothetical	sll0781	sll0781,	hypothetical protein	-1.1971	3.5015e-08	-0.606733	0.000125417	-0.764065	1.04026e-05
Regulatory functions	sll0782	sll0782,	transcriptional regulator	0.325293	0.0544568	-0.0642898	0.686756	0.0228898	0.88557
	sll0782-as	NA		0.74523	0.00046025	0.330614	0.0685095	0.370897	0.0436366
	sll0782-as2	NA		0.577813	0.00925247	0.582854	0.00877028	0.0746445	0.706665
Unknown	sll0783	sll0783,	unknown protein	-1.32976	0.000301954	-0.392485	0.192321	-0.692366	0.0290144
Amino acid biosynthesis	sll0784	merR	nitrilase	0.70974	0.00372635	0.0883285	0.677602	0.135372	0.52559
Unknown	sll0785	sll0785,	unknown protein	0.641037	0.00397502	0.0504171	0.794251	0.110405	0.569555
	sll0785-as	NA		0.728608	0.000895211	0.0660436	0.715988	0.251442	0.177951
	sll0785-as2	NA		0.00390081	0.985	-0.0712478	0.731799	0.238938	0.259451
Unknown	sll0786	sll0786,	unknown protein	0.95022	0.000156799	-0.0819244	0.675881	0.384687	0.0630982
Hypothetical	sll0787	sll0787,	hypothetical protein	0.637898	0.00110113	-0.0612809	0.706816	0.182273	0.271666
Hypothetical	sll0788	sll0788,	hypothetical protein	0.839952	0.163329	1.30007	0.0381557	0.251198	0.667763
	sll0788-as	NA		0.88235	0.0499479	-0.0517994	0.902343	-0.0563149	0.893883
Regulatory functions	sll0789	sll0789,	two-component response regulator OmpR subfamily	0.96772	0.110241	0.575941	0.328949	0.275207	0.63683
	sll0789-as	NA		0.468884	0.201	-0.45578	0.213225	-0.384455	0.290279
Regulatory functions	sll0790	hik31 sll0790,	two-component sensor histidine kinase	0.965773	0.0716007	0.185152	0.715987	0.0847837	0.867459
	sll0790-as	NA		0.379631	0.17507	-0.0185351	0.945585	-0.197671	0.47046
Regulatory functions	sll0792	ziaR smtB,	Zinc-responsive repressor ZiaR	1.24138	0.00015034	0.577298	0.0350275	0.753501	0.00842504
Hypothetical	sll0793	sll0793,	hypothetical protein	0.879462	0.000285415	0.165061	0.396598	0.546172	0.0109775
	sll0793-as	NA		0.301092	0.216422	-0.687835	0.00972841	0.308616	0.205715
Biosynthesis of cofactors, prosthetic groups, and carriers	sll0794	corR, coaR	cobalt-dependent transcriptional regulator	0.849114	3.58829e-07	0.330035	0.00509556	0.608072	2.04778e-05
	sll0794-as	NA		-0.159483	0.335328	0.0317758	0.845554	-0.201891	0.226711
Regulatory functions	sll0797	nrsR,rppA sll0797,	redox-responsive and/or Ni(II)-responsive regulator, two-component response regulator OmpR subfamily	0.678503	0.0001031	-0.0877065	0.515061	0.444631	0.00394477
Regulatory functions	sll0798	nrsS,rppB,hik30 sll0798,	Ni(II)-sensor and/or redox sensor, two-component sensor histidine kinase	0.736478	0.00121151	-0.196786	0.308231	0.264398	0.17663
	sll0798-as	NA		0.791236	0.00197143	-0.283577	0.202873	0.474584	0.0412135
	sll0798-as2	NA		0.912744	0.00132391	0.537204	0.0359284	0.46851	0.0629945
	sll0798-as3	NA		0.615176	0.0221429	-0.347227	0.171477	0.395333	0.122685
Hypothetical	sll0800	sll0800,	hypothetical protein	0.135613	0.596976	0.324074	0.215851	-0.0367717	0.885514
Hypothetical	sll0802	sll0802,	hypothetical protein	-0.354313	0.0965775	-0.0892118	0.662335	0.0180481	0.929391
Hypothetical	sll0803	sll0803,	hypothetical protein	-0.0227677	0.840781	-0.261104	0.0327248	-0.196122	0.0980125
Hypothetical	sll0804	sll0804,	hypothetical protein	0.214942	0.0810793	-0.109327	0.35731	0.0839748	0.477054
Energy metabolism	sll0807	rpe cfxE,	pentose-5-phosphate-3-epimerase	-1.54545	1.5839e-07	-0.545091	0.00641874	-1.18213	4.64673e-06
	sll0807-as	NA		1.78612	3.85279e-06	0.488297	0.0769948	1.48872	3.11886e-05
Other categories	sll0808	sll0808,	putative transposase [ISY508a: 1710788 - 1711753]	-0.184909	0.473425	-1.01324	0.00101757	-0.71566	0.0119367
Hypothetical	sll0809	sll0809,	hypothetical protein	0.844037	5.43599e-05	-0.00764077	0.961056	0.354325	0.0355115
	sll0809-as	NA		0.78314	3.47749e-05	0.329453	0.0290003	0.394798	0.0110565
Unknown	sll0810	sll0810,	unknown protein	0.214711	0.257155	0.0440532	0.81246	0.35934	0.0670145
Unknown	sll0811	sll0811,	unknown protein	1.18827	0.000114016	0.333221	0.17218	0.331389	0.174412
Hypothetical	sll0812	sll0812,	hypothetical protein	0.391467	0.00274244	-0.0925171	0.414039	0.203767	0.0835659
	sll0812-as	NA		0.648731	0.000738265	0.172986	0.281805	0.443175	0.0116351
Photosynthesis and respiration	sll0813	ctaC	cytochrome c oxidase subunit II	-0.03772	0.697672	0.135328	0.175323	-0.0576442	0.554041
	sll0813-as	NA		-0.0506995	0.772507	-0.0336491	0.847727	-0.172668	0.331676
	sll0813-as2	NA		0.145395	0.386228	-0.16224	0.335038	0.0496372	0.7649
Hypothetical	sll0814	sll0814,	hypothetical protein	-0.256625	0.145686	-0.321639	0.0733941	-0.515661	0.00737091
	sll0814-as	NA		0.751025	0.000260998	0.124678	0.448011	0.49104	0.00754916
Unknown	sll0815	sll0815,	unknown protein	0.0281072	0.881966	0.0809592	0.669707	0.294356	0.133975
	sll0815-as	NA		-0.659707	0.00146647	-0.43384	0.0224669	-0.509297	0.00915144
Other categories	sll0816	sll0816,	probable oxidoreductase	0.0796533	0.57746	-0.358919	0.0210758	-0.199773	0.173233
	sll0816-as	NA		0.0227392	0.907985	-0.145462	0.463546	0.461986	0.0300072
	sll0816-as2	NA		0.150665	0.2206	0.0364302	0.761764	0.0723168	0.54906
Translation	sll0817	miaA,	tRNA delta-2-isopentenylpyrophosphate (IPP) transferase	0.249411	0.133541	-0.287935	0.0868496	-0.159298	0.32753
	sll0817-as	NA		0.39068	0.0206777	0.0271895	0.860171	0.328373	0.0463957
Other categories	sll0818	sll0818,	tetrapyrrole methylase family protein	0.329066	0.0227048	0.243177	0.0807202	0.366295	0.0127151
Photosynthesis and respiration	sll0819	psaF psaF,	photosystem I reaction center subunit III precursor (PSI-F), plastocyanin (cyt c553) docking protein	-1.17488	0.000170803	-0.291376	0.242408	-1.02337	0.00061723
Hypothetical	sll0821	cph2 sll0821,	phytochrome-like protein	0.142867	0.190811	-0.000707532	0.994682	0.154535	0.158959
	sll0821-as2	NA		0.903149	0.000303358	0.13438	0.502435	0.398748	0.0589163
	sll0821-as3	NA		0.188752	0.521312	0.0226216	0.938325	0.356866	0.233102
Hypothetical	sll0822	sll0822,	hypothetical protein	-1.93193	3.4548e-08	-0.527717	0.015162	-1.49123	1.0372e-06
Energy metabolism	sll0823		probable succinate dehydrogenase iron-sulfur protein	-0.967747	6.04611e-05	-0.496404	0.0135024	-0.929847	9.15258e-05
	sll0823-as	NA		0.689326	0.00161405	0.0667272	0.717627	0.497024	0.0146602
	sll0823-as2	NA		1.11154	3.93823e-05	0.187212	0.355871	0.60913	0.00708897
Translation	sll0825		polyA polymerase	0.785085	4.71675e-06	0.155284	0.197277	0.381587	0.00454285
	sll0825-as	NA		-0.119507	0.588737	-0.19498	0.381437	0.123677	0.575929
	sll0825-as3	NA		-0.128545	0.508883	-0.203174	0.301486	-0.0733414	0.7049
	sll0825-as4	NA		0.463076	0.00476614	0.0369267	0.796705	0.0103654	0.942295
Hypothetical	sll0827	sll0827,	hypothetical protein	-0.202546	0.0935297	0.0843568	0.468066	0.022033	0.848479
Cell envelope	sll0828	nylA,	putative amidase	0.142471	0.194622	-0.170596	0.124639	-0.0823682	0.445068
Other categories	sll0829	rapQ,	probable methyltransferase	0.446166	0.00636055	-0.163227	0.26679	0.111495	0.44327
	sll0829-as	NA		0.31377	0.137521	-0.432233	0.0469925	0.287713	0.170901
Translation	sll0830	fus	elongation factor EF-G	0.564001	0.0193903	0.49429	0.0367625	1.00399	0.000289263
	sll0830-as	NA		-0.089097	0.727718	-0.524042	0.053832	-0.268581	0.30148
	sll0830-as2	NA		0.168698	0.37553	-0.688908	0.00190452	0.00878314	0.962724
Hypothetical	sll0832	sll0832,	hypothetical protein	0.0570842	0.660158	0.126962	0.334007	0.158928	0.230445
Transport and binding proteins	sll0833	sll0833,	probable oligopeptides ABC transporter permease protein	0.311278	0.0262267	0.0548997	0.671003	0.113062	0.386163
Transport and binding proteins	sll0834	bicA,	low affinity sulfate transporter	0.138351	0.336344	-0.138854	0.334643	-0.307255	0.0429608
	sll0834-as	NA		-0.791621	4.46603e-05	-0.105309	0.468666	-0.662893	0.000267978
	sll0834-as2	NA		0.603752	0.000120047	0.125262	0.308285	0.574034	0.000197644
Hypothetical	sll0837	sll0837,	periplasmic protein, function unknown	-0.0232629	0.861806	0.40794	0.00697573	0.0524245	0.695428
	sll0837-as	NA		-0.24013	0.445228	-0.349597	0.271365	0.463784	0.150316
Purines, pyrimidines, nucleosides, and nucleotides	sll0838	pyrF pyrF,	orotidine 5' monophosphate decarboxylase	0.00268363	0.986351	0.0204631	0.89624	-0.101078	0.522152
Hypothetical	sll0839	sll0839,	hypothetical protein	0.121789	0.369321	0.0750101	0.577215	0.0365651	0.785006
Central intermediary metabolism	sll0842	nplT,	neopullulanase	0.407922	0.00818457	-0.163577	0.242927	0.0344836	0.801421
	sll0842-as	NA		-0.430341	0.117134	-0.0119725	0.963783	-0.0132363	0.959964
	sll0842-as2	NA		-0.820381	0.00440387	-0.0431866	0.863337	-0.686084	0.0135935
Unknown	sll0843	sll0843,	unknown protein	-0.0603818	0.734847	0.270804	0.142006	0.189554	0.295484
	sll0843-as	NA		0.511002	0.182872	0.317985	0.398886	0.363439	0.336635
	sll0843-as2	NA		-1.13922	0.00996274	-0.700551	0.0907573	-0.47061	0.243921
Translation	sll0844	mnmA,	tRNA (5-methylaminomethyl-2-thiouridylate)-methyltransferase	0.234951	0.0230646	0.131835	0.177135	0.171728	0.0846518
	sll0844-as	NA		0.957662	6.11096e-05	-0.304358	0.104646	0.454337	0.0207481
Hypothetical	sll0846	sll0846,	hypothetical protein	1.82294	1.09253e-06	0.62373	0.0186204	1.41525	2.20244e-05
Unknown	sll0847	sll0847,	unknown protein	0.271118	0.155247	0.0617398	0.738338	0.251726	0.185036
DNA replication, restriction, modification, recombination, and repair	sll0848	dnaA dnaA,	chromosomal replication initiator protein DnaA	0.724047	0.00202259	0.00898813	0.963984	0.255304	0.211327
Photosynthesis and respiration	sll0849	psbD psbD,	photosystem II reaction center D2 protein	-0.0566701	0.791566	0.189553	0.382161	-0.202529	0.351271
Photosynthesis and respiration	sll0851	psbC psbC,	photosystem II CP43 protein	-0.415186	0.105291	0.137441	0.577361	-0.399894	0.117658
	sll0851-as	NA		0.624068	0.269285	0.348763	0.531386	0.71635	0.207553
Hypothetical	sll0853	sll0853,	hypothetical protein	-0.318248	0.094057	0.285154	0.130205	0.146038	0.425639
Hypothetical	sll0854	sll0854,	hypothetical protein	0.316265	0.0123274	-0.0288345	0.799922	0.149394	0.200753
	sll0854-as	NA		0.355836	0.0189368	-0.171989	0.224449	0.424259	0.00673734
Transport and binding proteins	sll0855	sll0855,	putative channel transporter	0.105755	0.479184	-0.271226	0.0818939	-0.383872	0.0183859
	sll0855-as	NA		0.695587	0.0945045	-0.199005	0.617695	0.69384	0.0952639
Transcription	sll0856	sigH	RNA polymerase ECF-type (group 3) sigma-E factor	1.3643	4.64586e-07	3.22585	2.27088e-12	1.03141	1.39321e-05
Unknown	sll0857	sll0857,	unknown protein	1.00856	7.62379e-06	2.62598	1.61879e-11	0.66809	0.000541979
Hypothetical	sll0858	sll0858,	hypothetical protein	0.777651	0.000101272	2.35693	5.6492e-11	0.41138	0.0150304
Hypothetical	sll0860	sll0860,	hypothetical protein	-0.549091	0.00017521	-0.22507	0.0628352	-0.378035	0.00405167
	sll0860-as	NA		0.408918	0.0523294	-0.539834	0.0138122	0.202424	0.314387
Hypothetical	sll0861	murQ,	hypothetical protein	-0.0951553	0.459184	-0.433926	0.00330886	-0.291704	0.0337713
Hypothetical	sll0862	sll0862,	hypothetical protein	-0.50001	0.000857031	-0.508486	0.000741926	-0.581075	0.000219276
Hypothetical	sll0863	sll0863,	hypothetical protein	0.105852	0.625649	-0.31753	0.155362	-0.413674	0.0699846
Hypothetical	sll0864	sll0864,	hypothetical protein	0.525737	0.00311018	-0.0880042	0.567371	-0.190432	0.224632
DNA replication, restriction, modification, recombination, and repair	sll0865	uvrC uvrC,	excinuclease ABC subunit C	0.320401	0.052563	-0.0735049	0.63704	-0.0671056	0.666451
	sll0865-as	NA		0.938109	0.000617809	-0.0561865	0.801635	0.3449	0.136726
	sll0865-as2	NA		-0.0663457	0.649318	-0.168997	0.25528	-0.0251323	0.862849
Hypothetical	sll0867	sll0867,	hypothetical protein	0.0850653	0.59697	-0.122175	0.449774	-0.186907	0.25334
	sll0867-as	NA		-0.0215351	0.9072	0.290751	0.129687	-0.00875733	0.962184
Biosynthesis of cofactors, prosthetic groups, and carriers	sll0868		lipoic acid synthetase	-0.0760091	0.613925	-0.0264654	0.860059	-0.346807	0.0323343
Translation	sll0869	aat aat,	Leu/Phe-tRNA-protein transferase	0.240311	0.105941	-0.251815	0.0915201	-0.142342	0.324968
Hypothetical	sll0871	sll0871,	hypothetical protein	-0.145254	0.325825	-0.133283	0.366101	-0.209666	0.162932
Unknown	sll0872	sll0872,	unknown protein	-1.0008	2.875e-05	0.16276	0.358717	-0.305837	0.095024
	sll0872-as	NA		-0.0847824	0.525279	-0.271794	0.0540307	-0.0876679	0.51147
Other categories	sll0873	napC,	carboxynorspermidine decarboxylase	0.182027	0.193948	-0.0478392	0.726075	-0.181699	0.194709
	sll0873-as	NA		0.694425	0.000293795	-0.0626831	0.681692	0.602418	0.00103733
Hypothetical	sll0875	sll0875,	hypothetical protein	0.162514	0.491617	0.378487	0.120903	-0.0812402	0.729491
DNA replication, restriction, modification, recombination, and repair	sll0876	ruvA ruvA,	Holliday junction DNA helicase RuvA	0.226309	0.0638044	-0.131768	0.26291	0.0861941	0.458742
Hypothetical	sll0877	sll0877,	hypothetical protein	-0.370011	0.00354717	0.103622	0.351709	-0.106644	0.338242
	sll0877-as	NA		0.0433807	0.804665	-0.491789	0.0117329	0.144995	0.413138
Hypothetical	sll0886	sll0886,	hypothetical protein	0.120393	0.219917	-0.0640449	0.506568	-0.0781177	0.419478
DNA replication, restriction, modification, recombination, and repair	sll0887	sll0887,	putative modulator of DNA gyrase PmbA homolog	-0.302547	0.0526631	-0.0872032	0.554328	-0.201544	0.18203
Hypothetical	sll0888	sll0888,	hypothetical protein	0.247799	0.0848673	0.189557	0.178905	0.0477377	0.727773
Energy metabolism	sll0891	citH,	malate dehydrogenase	0.436716	0.0064004	0.556111	0.00106333	0.489922	0.00287606
	sll0891-as	NA		0.70576	0.00179263	0.342359	0.0877795	0.338202	0.091348
Biosynthesis of cofactors, prosthetic groups, and carriers	sll0892	panD panD,	aspartate 1-decarboxylase	0.516011	0.00322466	0.289113	0.0698447	0.568798	0.0015343
Transport and binding proteins	sll0895	cysQ,	CysQ protein homolog	0.320975	0.00707641	0.0113817	0.913967	0.242778	0.0327572
DNA replication, restriction, modification, recombination, and repair	sll0896	ruvC sll0896,	Holliday juction resolvase RuvC	0.697295	6.17299e-05	0.209974	0.122923	0.465836	0.0023834
Cellular processes	sll0897	dnaJ	DnaJ protein, heat shock protein 40, molecular chaperone	0.10163	0.386262	-0.35315	0.00706461	0.0610389	0.599955
Hypothetical	sll0898	sll0898,	hypothetical protein	0.155487	0.358237	-0.0938303	0.575959	-0.0186238	0.911172
Cell envelope	sll0899	glmU,	UDP-N-acetylglucosamine pyrophosphorylase	-0.274287	0.0482334	-0.00989688	0.939358	-0.0372977	0.774614
	sll0899-as	NA		0.429005	0.0457104	-0.1535	0.448949	0.28045	0.175518
	sll0899-as2	NA		1.67035	1.28014e-06	0.455471	0.055815	1.47286	5.90986e-06
Amino acid biosynthesis	sll0900	hisG hisG,	ATP phosphoribosyltransferase	0.0910951	0.446416	-0.065601	0.581759	-0.0569283	0.632236
	sll0900-as	NA		0.617435	0.00364767	0.00530418	0.976972	0.273838	0.149902
Purines, pyrimidines, nucleosides, and nucleotides	sll0901	purE purE,	phosphoribosylaminoimidazole carboxylase	0.24378	0.109016	-0.0444736	0.760625	0.26664	0.0819585
	sll0901-as	NA		0.772541	5.62144e-05	0.218948	0.141503	0.0829029	0.566041
Amino acid biosynthesis	sll0902	argF argF,	ornithine carbamoyltransferase	-0.383013	0.0135376	0.210018	0.147111	0.0332708	0.812189
	sll0902-as	NA		1.55526	3.99571e-08	0.251572	0.130176	1.16911	1.64887e-06
Hypothetical	sll0905	maf,	hypothetical protein	-0.123627	0.555644	-0.142712	0.497123	0.0831402	0.690955
	sll0905-as	NA		-0.664809	0.00173225	0.0117401	0.947759	-0.239592	0.193477
Unknown	sll0909	sll0909,	unknown protein	-1.41176	1.83895e-05	-0.978528	0.000715069	-0.765308	0.0048124
	sll0909-as	NA		0.157553	0.362253	0.0821202	0.631513	0.0664534	0.697568
Unknown	sll0910	sll0910,	unknown protein	-1.07103	0.000123072	-0.504161	0.0301923	-0.468827	0.0418493
Unknown	sll0911	sll0911,	unknown protein	-1.4698	3.08061e-06	-0.482582	0.0344708	-0.876532	0.000699107
	sll0911-as	NA		0.73494	0.0329388	-0.140745	0.660313	-0.0568529	0.858726
Transport and binding proteins	sll0912	sll0912,	ABC transporter ATP binding protein	-0.130959	0.220235	-0.140671	0.189514	-0.0857214	0.415817
Hypothetical	sll0913	sll0913,	hypothetical protein	-0.542751	0.000281515	-0.207725	0.0944977	-0.46613	0.00108611
	sll0913-as	NA		0.199373	0.421509	0.135053	0.583963	-0.159271	0.519202
Unknown	sll0914	sll0914,	unknown protein	0.359565	0.00996804	0.0183453	0.883042	0.0976579	0.437926
Other categories	sll0915	pqqE,	periplasmic protease	-0.161244	0.192362	0.496004	0.000722421	0.128946	0.29243
	sll0915-as	NA		0.296446	0.0217887	-0.259395	0.0408537	0.285794	0.026164
	sll0915-as2	NA		0.484531	0.211392	-0.0370354	0.921926	0.702529	0.0775127
Biosynthesis of cofactors, prosthetic groups, and carriers	sll0916	cobH cbiC,	precorrin isomerase, precorrin-8X methylmutase	0.765602	0.0087211	0.376114	0.160943	0.148673	0.569045
Energy metabolism	sll0920	ppc ppc,	phosphoenolpyruvate carboxylase	-0.434658	0.00866832	0.473034	0.00499952	0.0337259	0.819042
	sll0920-as	NA		1.16406	2.61383e-05	0.0216004	0.914718	0.326603	0.119778
	sll0920-as2	NA		0.278875	0.316705	-0.160889	0.559229	0.0568585	0.835701
	sll0920-as3	NA		0.690645	0.00581797	-0.340631	0.135575	0.0611187	0.781379
	sll0920-as4	NA		0.630713	0.0191424	-0.523973	0.0458042	0.441933	0.0863853
Regulatory functions	sll0921	sll0921,	two-component response regulator NarL subfamily	-0.0785789	0.588656	0.0873951	0.547986	0.104962	0.471722
Unknown	sll0922	sll0922,	unknown protein	0.251197	0.219405	-0.215642	0.288687	0.387893	0.0661043
	sll0922-as	NA		0.495727	0.00653773	0.787498	0.000145414	0.948131	2.04976e-05
Unknown	sll0923	epsB,	unknown protein	-0.883802	2.22655e-06	0.0150721	0.903249	-0.224326	0.0849971
	sll0923-as2	NA		0.366192	0.00829113	-0.169495	0.181662	0.452535	0.0018762
	sll0923-as3	NA		0.436527	0.0423263	-0.258631	0.209206	0.684186	0.00328243
	sll0923-as4	NA		0.185735	0.371693	-0.105977	0.607107	0.1244	0.546763
Hypothetical	sll0924	sll0924,	hypothetical protein	0.249478	0.0294222	0.0541417	0.610283	0.121654	0.260054
Hypothetical	sll0925	sll0925,	hypothetical protein	-0.0700117	0.495069	0.459766	0.000320106	0.192152	0.0736373
Hypothetical	sll0926	sll0926,	hypothetical protein	0.7154	1.80284e-06	0.0801767	0.421245	0.547656	3.99068e-05
	sll0926-as	NA		0.744893	0.0126033	0.0950305	0.724131	0.847332	0.00565463
Translation	sll0927	metX,	S-adenosylmethionine synthetase	-1.3376	5.11644e-06	-0.768345	0.00136579	-1.17495	2.27278e-05
Photosynthesis and respiration	sll0928	apcD apcD,	allophycocyanin-B	-1.0817	2.76634e-05	0.0162252	0.931366	-0.705283	0.0016129
Unknown	sll0930	sll0930,	unknown protein	0.134629	0.42062	0.299173	0.0851234	0.0453824	0.784046
	sll0930-as	NA		-0.200467	0.404879	-0.343075	0.162705	0.163745	0.494661
	sll0930-as2	NA		-0.335924	0.0538798	-0.522599	0.00521785	-0.103396	0.530435
Hypothetical	sll0931	sll0931,	hypothetical protein	-0.0139461	0.926229	-0.0843264	0.577466	-0.0775158	0.608302
Hypothetical	sll0932	sll0932,	hypothetical protein	0.410038	0.00346539	-0.0819033	0.502222	0.0975519	0.425584
Hypothetical	sll0933	sll0933,	hypothetical protein	0.454265	0.0074376	0.682903	0.000300411	0.358151	0.0279547
Photosynthesis and respiration	sll0934	ccmA ccmA,	carboxysome formation protein CcmA	-0.38321	0.00250753	-0.0219545	0.83955	-0.280079	0.0185778
Other categories	sll0936	sll0936,	putative oxidoreductase	0.442025	0.000348244	0.243622	0.0236815	0.434713	0.000406042
	sll0936-as	NA		0.338351	0.330401	0.894305	0.017525	0.356302	0.306188
Energy metabolism	sll0938	sll0938,	aspartate transaminase	0.325998	0.0502998	-0.162407	0.306801	0.0438459	0.779221
Hypothetical	sll0939	sll0939,	hypothetical protein	0.432359	0.0644297	-0.32584	0.153709	-0.222955	0.320557
Unknown	sll0943	sll0943,	unknown protein	0.500408	0.00658093	0.559515	0.00304084	0.426456	0.0170539
	sll0943-as	NA		0.905232	6.27386e-06	0.25859	0.076209	0.671974	0.000159259
Hypothetical	sll0944	sll0944,	hypothetical protein	-2.19166	8.85774e-07	-0.426753	0.148689	-1.77398	1.13837e-05
	sll0944-as	NA		-0.445755	0.160205	-0.662111	0.0440332	-0.336962	0.281869
Central intermediary metabolism	sll0945	glgA	glycogen synthase	-0.715167	4.71448e-06	0.0888111	0.41057	-0.396801	0.00170578
	sll0945-as	NA		0.779649	0.000357346	-0.00677105	0.969092	0.61714	0.00253285
Other categories	sll0947	lrtA lrtA,	light repressed protein A homolog	0.746986	0.028912	0.407731	0.208137	0.749235	0.0285003
	sll0947-as	NA		-0.385854	0.146932	-0.457198	0.089811	-0.490908	0.0704041
Unknown	sll0980	sll0980,	unknown protein	0.266503	0.039851	0.230897	0.070336	0.182492	0.14475
	sll0980-as	NA		0.252569	0.223173	0.155899	0.445336	0.327264	0.12019
Unknown	sll0981	sll0981,	unknown protein	-0.324561	0.180269	0.122155	0.604986	0.0110022	0.96268
	sll0981-as	NA		1.28949	0.00043779	-0.497581	0.106815	0.604002	0.0546449
Unknown	sll0982	sll0982,	unknown protein	-0.226376	0.183479	-0.0579728	0.726301	-0.132654	0.427015
Hypothetical	sll0983	sll0983,	hypothetical protein	0.522122	0.000309347	0.0554353	0.631723	0.306673	0.0158557
Hypothetical	sll0984	sll0984,	hypothetical protein	0.47276	0.00444669	-0.12716	0.385472	0.113581	0.437104
	sll0984-as	NA		1.0539	0.00829971	0.196106	0.582172	0.527728	0.150465
Unknown	sll0985	sll0985,	unknown protein	0.31849	0.0327087	-0.0778367	0.575078	-0.0375113	0.786213
Other categories	sll0986	sll0986,	putative transposase [ISY120f(partial copy): 664387 - 664775]	0.201301	0.168572	-0.233363	0.114089	-0.111995	0.43392
Other categories	sll0990	sll0990,	glutathione-dependent formaldehyde dehydrogenase	-0.0128374	0.912421	0.0691876	0.555519	0.0852184	0.469072
Other categories	sll0992	sll0992,	putative esterase	0.0317339	0.77802	-0.0940945	0.40791	-0.0909579	0.423379
	sll0992-as	NA		0.890653	0.00108144	0.0672017	0.766982	0.56864	0.021603
Transport and binding proteins	sll0993	sll0993,	potassium channel	0.368854	0.0220388	-0.0167663	0.9095	0.147413	0.325211
	sll0993-as	NA		0.835298	0.000333403	0.344777	0.0780913	0.712236	0.00133639
	sll0993-as2	NA		0.727341	0.000652531	0.225887	0.206854	0.756523	0.000459825
Hypothetical	sll0994	sll0994,	hypothetical protein	0.504347	0.000350893	0.0837303	0.461972	0.282516	0.0219062
	sll0994-as	NA		-0.652803	0.0544185	0.103364	0.746361	-0.103246	0.746638
Hypothetical	sll0995	sll0995,	hypothetical protein	0.0279966	0.807087	0.452322	0.00104544	0.181925	0.126532
	sll0995-as	NA		0.890354	0.00102722	-0.118401	0.600356	0.357696	0.12619
Hypothetical	sll0996	sll0996,	hypothetical protein	-0.0497958	0.723838	0.164743	0.251704	-0.078996	0.576295
Hypothetical	sll0997	sll0997,	hypothetical protein	-0.0235644	0.896416	0.305086	0.106414	0.453468	0.0218238
	sll0997-as	NA		1.53392	3.11421e-05	0.366272	0.187493	0.812526	0.00766967
Regulatory functions	sll0998	ycf30 sll0998,	LysR family transcriptional regulator	-0.447472	0.0258024	-0.13725	0.461257	-0.237781	0.209554
Transport and binding proteins	sll1001	sll1001,	ATP-binding protein of ABC transporter	0.518169	0.00166885	0.272199	0.0643594	0.231791	0.109962
Hypothetical	sll1002	ycf22	hypothetical protein YCF22	0.213584	0.0903073	0.0461543	0.701721	0.107692	0.376513
Regulatory functions	sll1003	hik13 sll1003,	two-component sensor histidine kinase	0.228457	0.0453224	0.00943533	0.929563	0.339736	0.00530892
Hypothetical	sll1004	sll1004,	hypothetical protein	0.544724	0.0010543	-0.160003	0.256619	0.0372271	0.787709
Regulatory functions	sll1005	mazG,	MazG protein homolog	0.590289	0.00194293	-0.19819	0.230582	0.132595	0.416518
Unknown	sll1006	sll1006,	unknown protein	0.466662	0.00347964	0.299311	0.0428396	0.246762	0.0883688
	sll1006-as	NA		0.299963	0.198481	-0.182945	0.425096	0.297483	0.202022
	sll1006-as2	NA		0.268845	0.0276617	0.159188	0.170281	0.0978388	0.39035
Unknown	sll1009	frpC,	unknown protein	-1.53257	0.000555719	0.25589	0.481563	0.354766	0.332733
	sll1009-as	NA		0.427428	0.0689147	-0.298178	0.19231	0.175276	0.435161
	sll1009-as2	NA		-0.0132306	0.960001	0.0293861	0.91132	0.33459	0.216202
Hypothetical	sll1011	sll1011,	hypothetical protein	0.0175262	0.876327	0.259009	0.0330258	0.0787287	0.487775
Transport and binding proteins	sll1017	amt2 amt2,	ammonium/methylammonium permease	-0.265266	0.165844	-0.25641	0.179569	-0.515239	0.01244
Purines, pyrimidines, nucleosides, and nucleotides	sll1018	pyrC	dihydroorotase	0.0964165	0.396917	-0.125739	0.273095	-0.0568808	0.614538
Energy metabolism	sll1019	HAGH1,	hydroxyacylglutathione hydrolase	0.136873	0.330411	-0.309323	0.0377041	-0.229149	0.112459
	sll1019-as	NA		-0.132329	0.400181	0.0190263	0.902622	-0.212757	0.183832
	sll1019-as2	NA		0.276674	0.0545923	0.308393	0.0344959	0.639493	0.000207483
Other categories	sll1020	sll1020,	probable glycosyltransferase	0.148973	0.353254	0.0264276	0.867405	0.320735	0.0564501
Hypothetical	sll1021	sll1021,	hypothetical protein	-0.093409	0.555828	0.324488	0.0532034	0.241553	0.139544
Hypothetical	sll1022	sll1022,	hypothetical protein	0.789032	3.38635e-06	-0.0230701	0.840492	0.622709	5.00516e-05
Energy metabolism	sll1023	sucC,	succinyl-CoA synthetase beta chain	0.456232	0.00176369	-0.135394	0.281124	0.253257	0.0535032
	sll1023-as	NA		0.580556	0.0171029	-0.474241	0.0450021	0.0209392	0.924586
Hypothetical	sll1024	sll1024,	hypothetical protein	0.622692	2.36714e-05	-0.0752137	0.485252	0.350324	0.00435465
Hypothetical	sll1025	sll1025,	hypothetical protein	0.470522	0.00141466	0.0616241	0.619567	0.319006	0.0187406
	sll1025-as	NA		-0.0262512	0.874548	0.208453	0.221114	0.0689828	0.678953
Amino acid biosynthesis	sll1027	gltD gltD,	NADH-dependent glutamate synthase small subunit	-0.243239	0.129157	0.725084	0.000218881	0.352963	0.0339002
	sll1027-as	NA		-0.71323	0.00221637	-0.329591	0.111271	-0.415544	0.0495984
Photosynthesis and respiration	sll1028	ccmK2	carbon dioxide concentrating mechanism protein CcmK	-1.10942	6.09797e-05	0.0224666	0.913974	-0.885995	0.000542639
	sll1028-as	NA		0.05242	0.85583	-0.698481	0.0258764	-0.201736	0.487639
Photosynthesis and respiration	sll1029	ccmK1	carbon dioxide concentrating mechanism protein CcmK	-1.03386	0.000306565	-0.0856814	0.707633	-0.980891	0.000496658
	sll1029-as	NA		0.981542	6.04696e-05	0.129007	0.486269	0.960016	7.62196e-05
Photosynthesis and respiration	sll1030	ccmL ccmL,	carbon dioxide concentrating mechanism protein CcmL, putative carboxysome assembly protein	-1.01423	0.000118016	-0.137852	0.499646	-0.973046	0.000178055
Photosynthesis and respiration	sll1031	ccmM ccmM,	carbon dioxide concentrating mechanism protein CcmM, putative carboxysome structural protein	-1.49274	2.06205e-07	-0.481182	0.012629	-1.31571	1.04541e-06
Other categories	sll1032	ccmN ccmN,	carbon dioxide concentrating mechanism protein CcmN, putative carboxysome assembly protein	-0.876047	9.31821e-05	-0.298841	0.0952956	-0.907396	6.47577e-05
	sll1032-as	NA		0.303437	0.013244	0.133575	0.237111	0.283624	0.0191894
Other categories	sll1033	sll1033,	probable protein phosphatase	-0.51811	0.00012969	0.315348	0.00754168	-0.0640138	0.542694
	sll1033-as	NA		0.574165	0.00961811	-0.240649	0.234805	0.222103	0.271252
	sll1033-as2	NA		0.457241	0.0665477	0.0452502	0.847783	0.459141	0.0655402
	sll1033-as3	NA		-1.70457	8.45222e-06	-0.646968	0.0259781	-0.52625	0.0631183
Purines, pyrimidines, nucleosides, and nucleotides	sll1035	upp,	uracil phosphoribosyltransferase	0.435911	0.00136243	-0.0853976	0.457875	0.24518	0.044432
	sll1035-as	NA		-0.18457	0.518274	-0.443574	0.132191	0.397675	0.174069
Hypothetical	sll1036	sll1036,	hypothetical protein	0.324707	0.00587999	0.100388	0.339693	0.192504	0.0776358
Unknown	sll1037	sll1037,	unknown protein	0.451026	0.000864501	-0.0463834	0.678718	0.287003	0.0191382
	sll1037-as	NA		-0.709175	0.00364161	-0.0955898	0.65163	-0.320071	0.143222
Hypothetical	sll1039	sll1039,	hypothetical protein	-0.48197	0.00377112	0.137332	0.347625	-0.437902	0.00720755
	sll1039-as	NA		0.5517	0.000283607	0.0723964	0.550737	0.27536	0.0342419
Unknown	sll1040	sll1040,	unknown protein	0.36932	0.0136207	-0.0348738	0.796434	0.072097	0.595128
	sll1040-as	NA		0.0484735	0.776974	-0.163753	0.34506	0.0317647	0.852631
	sll1040-as2	NA		0.29442	0.278943	0.240309	0.373836	0.412822	0.135789
Transport and binding proteins	sll1041	cysA sll1041,	similar to sulfate transport ATP-binding protein CysA	0.378584	0.0067164	0.181726	0.153933	0.131547	0.294509
	sll1041-as	NA		0.364318	0.0333594	0.364841	0.0331407	0.425384	0.0152432
Transcription	sll1043	pnp,	polyribonucleotide nucleotidyltransferase	-0.330214	0.020152	0.100275	0.444013	-0.386418	0.00818596
	sll1043-as	NA		0.683052	0.006501	-0.231007	0.304794	0.139459	0.531104
	sll1043-as2	NA		0.802686	0.000373792	-0.0102214	0.954915	0.671773	0.00171289
DNA replication, restriction, modification, recombination, and repair	sll1045	mutT,	mutator MutT protein	0.408128	0.00613234	0.288775	0.0400095	0.425809	0.00460757
Hypothetical	sll1049	sll1049,	hypothetical protein	-0.213633	0.198051	0.551144	0.00326069	0.0234198	0.884732
	sll1049-as	NA		0.658121	0.0409033	-0.268906	0.376405	-0.0360386	0.90444
Photosynthesis and respiration	sll1051	cpcF cpcF,	phycocyanin alpha-subunit phycocyanobilin lyase	1.02382	7.40759e-07	0.133434	0.31812	0.729131	4.04397e-05
Hypothetical	sll1052	sll1052,	hypothetical protein	0.362211	0.0246213	0.0261332	0.859947	-0.183479	0.226358
Hypothetical	sll1053	sll1053,	hypothetical protein	-0.542863	0.00064926	0.131721	0.318934	-0.1001	0.445723
Hypothetical	sll1054	sll1054,	hypothetical protein	-0.219691	0.107123	0.0825641	0.529897	-0.0464594	0.722563
Purines, pyrimidines, nucleosides, and nucleotides	sll1056	purL	phosphoribosylformyl glycinamidine synthetase II	-0.347405	0.00429953	0.0216088	0.838319	-0.253686	0.0272235
	sll1056-as	NA		0.530545	0.00152173	-0.312731	0.0385308	0.268117	0.0710447
Biosynthesis of cofactors, prosthetic groups, and carriers	sll1057	trxM2 trx,	thioredoxin M	-0.176308	0.187078	0.0868887	0.506478	0.0904195	0.489618
Amino acid biosynthesis	sll1058	dapB dapB,	dihydrodipicolinate reductase	-0.376639	0.0202948	-0.137915	0.358705	-0.187247	0.217861
Purines, pyrimidines, nucleosides, and nucleotides	sll1059		adenylate kinase	-0.179341	0.162634	-0.214599	0.0990919	-0.0266603	0.830378
Hypothetical	sll1060	sll1060,	hypothetical protein	0.0396315	0.682426	-0.219336	0.0350722	-0.114659	0.245694
	sll1060-as	NA		0.442578	0.0572559	-0.148874	0.500089	-0.0264052	0.904106
Unknown	sll1061	sll1061,	unknown protein	-0.520518	0.0155977	-0.588678	0.00751116	-0.52336	0.0151343
	sll1061-as2	NA		0.499065	0.119274	-0.524276	0.103064	0.286508	0.358474
Unknown	sll1062	sll1062,	unknown protein	-0.821345	2.62102e-05	-0.313204	0.0402906	-0.85504	1.67408e-05
Hypothetical	sll1063	sll1063,	hypothetical protein	0.456955	0.00481289	0.0437416	0.757582	0.29261	0.0521826
Hypothetical	sll1064	sll1064,	hypothetical protein	0.276844	0.0248141	-0.141342	0.223582	0.0911871	0.425859
	sll1064-as	NA		0.0416527	0.855226	0.122135	0.594172	0.647137	0.0110264
	sll1064-as2	NA		-0.355681	0.132291	-0.324801	0.166779	-0.202304	0.380117
Unknown	sll1068	sll1068,	unknown protein	-0.1993	0.183634	-0.317172	0.0420466	-0.460049	0.00557191
	sll1068-as	NA		0.417296	0.146232	0.262387	0.350983	0.614669	0.0390484
Fatty acid, phospholipid and sterol metabolism	sll1069		3-oxoacyl-[acyl-carrier-protein] synthase II	-0.861907	2.71587e-05	-0.632619	0.000588834	-0.920959	1.29195e-05
	sll1069-as	NA		0.659345	0.000312737	0.241927	0.111337	0.521541	0.00228495
Energy metabolism	sll1070	tktA,	transketolase	-0.591664	0.0152198	0.168293	0.449914	-0.41204	0.0763824
	sll1070-as	NA		0.99074	0.00012637	-0.00632399	0.974693	0.654475	0.00429548
	sll1070-as2	NA		0.610779	0.055615	-0.0193691	0.94855	0.903553	0.00765017
	sll1070-as3	NA		0.187893	0.671233	0.0144543	0.973875	0.716229	0.11909
Hypothetical	sll1071	sll1071,	hypothetical protein	-0.536526	0.0190903	-1.09497	7.25018e-05	-1.07545	8.73164e-05
Hypothetical	sll1072	sll1072,	hypothetical protein	-0.682966	0.00103926	-0.412585	0.0277659	-0.717815	0.000679719
Translation	sll1074	leuS leuS,	leucyl-tRNA synthetase	0.0700298	0.611159	0.212471	0.13547	-0.00545349	0.968284
Transport and binding proteins	sll1076	pacL ziaA,	cation-transporting ATPase PacL	0.356115	0.00825876	-0.0656917	0.585113	0.0027086	0.981953
	sll1076-as	NA		0.508225	0.000750069	0.135205	0.283734	0.525476	0.000559962
Energy metabolism	sll1077	speB2 speB,	agmatinase	0.609173	0.00196503	0.294122	0.0926089	0.408351	0.0245839
	sll1077-as	NA		-0.0810037	0.733673	0.107385	0.652415	-0.178198	0.457399
	sll1077-as2	NA		0.515674	0.038852	0.416482	0.0877741	0.860422	0.00176217
Other categories	sll1078	hypA2 sll1078,	putative hydrogenase expression/formation protein HypA	0.695695	0.00825465	0.0543265	0.816497	0.214049	0.366578
	sll1078-as	NA		0.600319	0.0677169	0.222015	0.478657	0.13838	0.657186
Other categories	sll1079	hypB	putative hydrogenase expression/formation protein HypB	0.184344	0.338752	-0.0547098	0.773475	-0.0369571	0.845724
Hypothetical	sll1080	sll1080,	ABC transport system substrate-binding protein	-0.439198	0.00847777	0.185174	0.223074	-0.385061	0.0181314
Transport and binding proteins	sll1081	sll1081,	ABC transport system permease protein	0.367796	0.0165229	0.242499	0.0962458	0.0675889	0.628683
Transport and binding proteins	sll1082		ABC transport system ATP-binding protein	0.369229	0.0404637	0.0717055	0.670351	-0.00315521	0.985012
Hypothetical	sll1084	sll1084,	hypothetical protein	0.14368	0.218724	0.1227	0.290395	0.00757587	0.946989
Fatty acid, phospholipid and sterol metabolism	sll1085	glpD glpD,	glycerol-3-phosphate dehydrogenase	0.393899	0.00262117	0.0168113	0.880775	0.277004	0.0233773
	sll1085-as2	NA		1.23907	0.000102555	0.145511	0.553567	0.750809	0.00668234
Unknown	sll1086	sll1086,	unknown protein	0.0185162	0.922164	0.500471	0.0165318	0.0473709	0.802777
Transport and binding proteins	sll1087	sll1087,	similar to sodium/glucose cotransporter	-0.0872314	0.545412	-0.162798	0.26601	-0.360636	0.0214359
Unknown	sll1089	sll1089,	periplasmic protein, function unknown	-0.587192	2.28919e-05	-0.135738	0.189362	-0.440672	0.000419785
Biosynthesis of cofactors, prosthetic groups, and carriers	sll1091	chlP sll1091,	geranylgeranyl hydrogenase	-1.00715	3.32793e-05	-0.385953	0.0433144	-0.838321	0.000218803
Hypothetical	sll1092	sll1092,	hypothetical protein	-0.262217	0.151393	-0.189933	0.291136	-0.221228	0.221763
Other categories	sll1094	sll1094,	putative transposase	0.740826	0.000859861	0.302176	0.113774	0.288464	0.129791
	sll1094-as	NA		0.483752	0.0124794	-0.0364661	0.834308	0.111372	0.525364
Hypothetical	sll1095	sll1095,	hypothetical protein	0.835872	6.4128e-06	-0.0868751	0.500607	0.305315	0.0279077
	sll1095-as	NA		0.376358	0.00360615	0.000229204	0.998365	0.15999	0.165788
Translation	sll1096	rps12 rpsL,	30S ribosomal protein S12	0.674368	0.0161475	1.14504	0.000327228	0.448348	0.0924751
	sll1096-as	NA		-0.95423	0.1101	-1.19606	0.0500607	-1.67727	0.0090576
Translation	sll1097	rps7 rps7,	30S ribosomal protein S7	0.368246	0.0608502	0.276878	0.148768	0.111325	0.550204
	sll1097-as	NA		0.190482	0.48404	-0.0839944	0.75611	0.644734	0.0277353
Translation	sll1098	fus	elongation factor EF-G	-0.238482	0.13668	-0.208586	0.189362	-0.251019	0.118594
	sll1098-as	NA		0.256941	0.299045	0.359506	0.15277	0.508446	0.0498268
Translation	sll1099	tufA tuf,	elongation factor Tu	-1.22356	0.000125039	0.0690499	0.779166	-1.07302	0.000438587
Translation	sll1101	rps10 rpsJ,	30S ribosomal protein S10	-0.921534	0.0137593	0.303674	0.374533	-0.737947	0.0414511
Transport and binding proteins	sll1102	gtrA sll1102,	integral membrane protein (small) of a TRAP-type permease that mediates sodium-dependent glutamate transport GtrA	-0.778292	2.19475e-05	-0.209656	0.128463	-0.441437	0.00392172
Transport and binding proteins	sll1103	gtrB sll1103,	integral membrane protein (large) of a TRAP-type permease that mediates sodium-dependent glutamate transport GtrB	-0.120112	0.37202	-0.136539	0.312013	-0.221305	0.110195
Transport and binding proteins	sll1104	gtrC glnH,	periplasmic substrate-binding protein of a TRAP-type permease that mediates sodium-dependent glutamate transport GtrC	0.175567	0.157469	-0.196015	0.117285	-0.0959654	0.42921
	sll1104-as2	NA		0.76271	0.00354313	0.834763	0.00179995	1.14567	0.000103816
Hypothetical	sll1106	sll1106,	hypothetical protein	-0.0132508	0.935502	0.0782922	0.633778	0.0352311	0.82975
Cellular processes	sll1107	sll1107,	type IV pilus biogenesis protein PilI homolog	-0.24788	0.0796355	0.0912819	0.500107	-0.0110332	0.934562
Other categories	sll1108		stationary-phase survival protein SurE homolog	0.272261	0.0256743	0.106098	0.351337	0.111512	0.328009
Hypothetical	sll1109	sll1109,	hypothetical protein	-0.317409	0.119877	-0.13638	0.490054	-0.0615043	0.754115
Translation	sll1110	prfA prfA,	peptide chain release factor 1	0.0846601	0.538729	0.232463	0.104061	0.209266	0.140263
	sll1110-as	NA		0.765889	0.000634484	0.417614	0.0342451	0.7824	0.000525294
	sll1110-as2	NA		0.404904	0.0238398	0.00228193	0.988927	0.462495	0.0115771
Amino acid biosynthesis	sll1112	aroQ aroQ,	3-dehydroquinate dehydratase	0.685216	7.07727e-05	0.674257	8.36347e-05	0.658858	0.000105914
Hypothetical	sll1118	sll1118,	hypothetical protein	0.273916	0.154987	0.139851	0.456856	0.238708	0.211681
Hypothetical	sll1119	sll1119,	hypothetical protein	-1.42052	0.000360006	0.313308	0.332942	-1.20251	0.00151442
	sll1119-as	NA		0.600813	0.0256229	-0.171167	0.492635	0.458608	0.0785003
Translation	sll1120	sll1120,	chromosome segregation protein SMC1	-0.17675	0.106183	0.13012	0.225395	-0.016296	0.876429
	sll1120-as	NA		0.815595	0.023473	-0.22317	0.50225	-0.186977	0.573182
Hypothetical	sll1121	sll1121,	hypothetical protein	0.618543	0.000194629	-0.0865626	0.508632	0.271434	0.0502475
	sll1121-as	NA		0.248348	0.16812	-0.0823799	0.638288	-0.0177992	0.918819
	sll1121-as2	NA		-0.31317	0.239954	-0.301949	0.256477	0.280556	0.290359
	sll1121-as3	NA		1.37724	4.18594e-05	-0.0790816	0.75133	0.878049	0.00257346
	sll1121-as4	NA		0.267339	0.140879	0.358982	0.0540563	0.421765	0.0266208
Hypothetical	sll1123	sll1123,	hypothetical protein	0.0885511	0.523156	0.204332	0.151703	0.06398	0.643513
	sll1123-as	NA		0.947897	0.000926032	-0.577567	0.0249001	0.200948	0.401159
	sll1123-as2	NA		0.931314	2.70863e-05	-0.122082	0.454876	0.174924	0.288787
Regulatory functions	sll1124	plpA, hik3 sll1124,	two-component sensor histidine kinase, phytochrome-like protein	0.19844	0.150913	-0.0623384	0.641752	-0.0940952	0.484477
	sll1124-as	NA		-0.131723	0.51982	-0.46865	0.0327164	-0.576097	0.0110751
	sll1124-as3	NA		0.50138	0.00385048	0.0483645	0.748118	0.36206	0.0266303
	sll1124-as4	NA		0.736768	7.63209e-05	-0.00315287	0.982172	0.258261	0.0817892
	sll1124-as5	NA		-0.0770464	0.667581	0.300057	0.108025	0.117549	0.513989
Biosynthesis of cofactors, prosthetic groups, and carriers	sll1127	menB menB,	1,4-dihydroxy-2-naphthoate synthase	-0.233552	0.168913	-0.522079	0.00542337	-0.567373	0.00302322
	sll1127-as	NA		-0.220045	0.340473	0.307499	0.188819	0.536208	0.0294606
	sll1127-as2	NA		0.360895	0.261266	0.634308	0.057665	0.986	0.00589375
	sll1127-as3	NA		0.472167	0.0126492	0.250694	0.154898	0.87769	8.81005e-05
Other categories	sll1129	todF,	2-hydroxy-6-oxohepta-2,4-dienoate hydrolase	0.293158	0.0354782	0.364636	0.0114769	0.287719	0.0385585
Unknown	sll1130	sll1130,	unknown protein	-0.408492	0.0663982	0.0599722	0.775855	-0.803675	0.0013717
	sll1130-as	NA		1.10233	0.000132733	-0.189928	0.399662	0.876997	0.00107764
Unknown	sll1131	sll1131,	unknown protein	0.0343019	0.856435	0.192754	0.317061	0.0458739	0.808901
	sll1131-as	NA		0.337731	0.0199842	-0.0423716	0.749516	0.400439	0.00745803
Unknown	sll1132	sll1132,	unknown protein	-0.105662	0.436163	-0.152502	0.266049	-0.218182	0.118823
	sll1132-as	NA		0.323606	0.0561255	0.00800367	0.959955	0.392429	0.0238742
Unknown	sll1135	sll1135,	unknown protein	-0.0514809	0.69634	0.0435655	0.741026	0.195348	0.151347
Hypothetical	sll1138	sll1138,	hypothetical protein	-0.0271615	0.835583	0.123811	0.350691	0.0963407	0.465238
Hypothetical	sll1142	sll1142,	hypothetical protein	0.0823706	0.5952	-0.00017208	0.99911	0.0623147	0.687137
	sll1142-as	NA		0.719775	0.000236649	-0.111684	0.473239	0.48241	0.00601455
DNA replication, restriction, modification, recombination, and repair	sll1143	pcrA uvrD,	ATP-dependent helicase PcrA	-0.2658	0.0356445	0.0774321	0.512801	-0.0817989	0.489669
	sll1143-as	NA		0.577643	0.0297661	0.127567	0.604946	-0.237232	0.341134
	sll1143-as2	NA		-0.362279	0.190832	0.0763512	0.776997	0.287578	0.294179
Hypothetical	sll1144	mraW,	hypothetical protein	0.66777	4.80477e-05	0.314014	0.019299	0.561395	0.000275412
Biosynthesis of cofactors, prosthetic groups, and carriers	sll1147	sll1147,	glutathione S-transferase	-0.0204143	0.87417	-0.0203845	0.874353	-0.203073	0.129286
Hypothetical	sll1150	sll1150,	hypothetical protein	-0.884091	1.35911e-06	-0.346458	0.00949134	-0.618807	8.07467e-05
Unknown	sll1151	sll1151,	unknown protein	-0.152939	0.246885	0.0657273	0.612405	-0.274068	0.0470385
	sll1151-as	NA		0.150628	0.563346	0.359859	0.177949	0.467031	0.0862649
Other categories	sll1154	norA,	putative antibiotic efflux protein	0.614692	0.0034284	-0.0266134	0.883378	-0.00236683	0.989588
Hypothetical	sll1155	sll1155,	hypothetical protein	-0.475546	0.0197204	-0.186961	0.322821	-0.318646	0.101482
Other categories	sll1156	sll1156,	putative transposase [ISY120b: 1385747 - 1386548]	0.0766854	0.66839	-0.059975	0.737318	-0.118153	0.510987
Other categories	sll1157	sll1157,	putative transposase [ISY120b: 1385747 - 1386548]	0.495539	0.00825017	-0.114797	0.494101	-0.000311189	0.99851
Hypothetical	sll1158	sll1158,	hypothetical protein	0.315421	0.0783367	0.170866	0.323077	0.130326	0.448025
Other categories	sll1159	sll1159,	probable bacterioferritin comigratory protein	-0.00209568	0.984962	-0.242214	0.0420827	-0.106257	0.346295
Hypothetical	sll1160	sll1160,	hypothetical protein	0.0304294	0.854413	-0.335291	0.0569091	-0.324878	0.064152
Regulatory functions	sll1161	sll1161,	probable adenylate cyclase	0.263281	0.0921074	-0.0681863	0.648555	-0.0347335	0.815954
	sll1161-as	NA		0.861842	0.00626129	-0.389585	0.173426	0.573623	0.0523045
Hypothetical	sll1162	sll1162,	hypothetical protein	-0.118874	0.545375	0.0806783	0.680535	-0.342176	0.0946102
Unknown	sll1163	sll1163,	unknown protein	0.06666	0.599139	0.130075	0.311029	-0.194948	0.136621
Hypothetical	sll1164	sll1164,	hypothetical protein	0.622918	0.00372002	0.341107	0.0811233	0.106372	0.569244
DNA replication, restriction, modification, recombination, and repair	sll1165		DNA mismatch repair protein	0.0770343	0.530631	-0.196614	0.121638	-0.135467	0.276445
	sll1165-as3	NA		0.470987	0.188738	-0.172897	0.620965	-0.229085	0.513617
	sll1165-as4	NA		-0.379314	0.278187	-0.142521	0.678683	0.288046	0.406457
	sll1165-as5	NA		1.03774	0.000388436	-0.0330141	0.888173	0.605746	0.0187238
Hypothetical	sll1166	sll1166,	hypothetical protein	-0.0713916	0.547432	-0.494787	0.000623789	-0.638148	5.27095e-05
	sll1166-as	NA		-0.00806151	0.970747	-0.00560499	0.979658	0.1887	0.396269
Unknown	sll1167	PBP,	unknown protein	0.16249	0.128991	-0.0710631	0.49365	0.0313334	0.761362
	sll1167-as2	NA		0.482644	0.141154	-0.53059	0.108179	0.0161201	0.959371
Hypothetical	sll1169	sll1169,	hypothetical protein	0.541321	0.000458923	-0.0790379	0.528857	0.121293	0.337989
Unknown	sll1170	sll1170,	unknown protein	0.23544	0.0377211	-0.049886	0.637204	0.107747	0.314681
Amino acid biosynthesis	sll1172	thrC	threonine synthase	-0.0187662	0.9168	0.167742	0.357063	-0.179667	0.324881
Hypothetical	sll1173	sll1173,	hypothetical protein	0.383888	0.00985649	0.462586	0.00281364	0.335904	0.0208408
Unknown	sll1174	sll1174,	unknown protein	0.274613	0.0317867	0.0703458	0.554593	0.24373	0.0530901
Energy metabolism	sll1178	sll1178,	probable carbamoyl transferase	-0.683935	3.95324e-06	-0.243802	0.0257817	-0.478094	0.00019605
	sll1178-as3	NA		-0.43337	0.0698211	-0.057164	0.800753	0.38068	0.107104
	sll1178-as4	NA		0.459233	0.00288155	0.000412242	0.997514	0.293012	0.0391851
	sll1178-as5	NA		0.567182	0.000370637	-0.00197711	0.98764	0.343587	0.014884
Transport and binding proteins	sll1180		toxin secretion ABC transporter ATP-binding protein	-0.340485	0.00669134	0.0213188	0.847472	-0.308294	0.0123173
	sll1180-as	NA		0.540936	0.000297182	0.141389	0.244744	0.347619	0.0091649
Cellular processes	sll1181	hlyD,	similar to hemolysin secretion protein	-0.360199	0.0348618	0.458574	0.00975718	-0.0149105	0.925025
	sll1181-as	NA		0.130733	0.60369	-0.251099	0.32435	-0.5002	0.0600386
Photosynthesis and respiration	sll1182	petC3	cytochrome b6-f complex alternative iron-sulfur subunit (Rieske iron sulfur protein)	0.120673	0.40982	0.439128	0.00729354	0.354003	0.0247065
Biosynthesis of cofactors, prosthetic groups, and carriers	sll1184	ho1 ho1,	heme oxygenase	-0.143715	0.510925	0.33116	0.141079	-0.0125934	0.953738
	sll1184-as	NA		0.758381	0.00228603	0.134897	0.52699	0.440788	0.0509125
Biosynthesis of cofactors, prosthetic groups, and carriers	sll1185	hemF hemF,	coproporphyrinogen III oxidase, aerobic (oxygen-dependent)	0.313104	0.201977	0.17816	0.459806	0.0575285	0.809861
Hypothetical	sll1186	sll1186,	hypothetical protein	-0.553749	0.00795468	-0.209243	0.26793	-0.636061	0.0031006
Cell envelope	sll1187	lgt,	prolipoprotein diacylglyceryl transferase	-0.746189	9.60018e-06	-0.306945	0.0182093	-0.643926	4.94095e-05
Hypothetical	sll1188	sll1188,	hypothetical protein	-1.02397	7.26667e-06	-0.516343	0.00453644	-0.741509	0.00022886
Energy metabolism	sll1189	glcE glcE,	glycolate oxidase subunit GlcE	-0.123124	0.294509	-0.284811	0.0235229	-0.31046	0.0149002
Hypothetical	sll1191	sll1191,	hypothetical protein	0.777163	4.02373e-05	0.255917	0.0823202	0.745955	6.22141e-05
	sll1191-as	NA		-0.222283	0.14334	-0.664578	0.00030792	-0.163723	0.27351
Hypothetical	sll1192	sll1192,	hypothetical protein	0.955257	2.72212e-06	0.313915	0.0327718	0.506733	0.00169666
	sll1192-as	NA		-0.169341	0.274389	-0.711611	0.000225756	-0.182831	0.239446
Hypothetical	sll1193	sll1193,	hypothetical protein	0.0137421	0.942157	0.266942	0.171733	0.431476	0.0345346
	sll1193-as	NA		0.2071	0.202121	0.127838	0.423507	0.191838	0.235668
	sll1193-as2	NA		-0.37919	0.0403291	-0.0111573	0.948388	0.320058	0.0778646
Photosynthesis and respiration	sll1194	psbU psbU,	photosystem II 12 kDa extrinsic protein	-1.55187	1.3929e-06	-0.177671	0.40197	-0.880631	0.000613432
Energy metabolism	sll1196		phosphofructokinase	0.0313541	0.898127	1.25304	9.39044e-05	0.842748	0.00306416
Translation	sll1198	trmD,	tRNA (guanine-N1)-methyltransferase	0.675688	0.0181417	1.21611	0.000231264	1.19447	0.000274365
Hypothetical	sll1200	sll1200,	hypothetical protein	0.562855	0.00892083	-0.0149046	0.938008	-0.0665765	0.728776
	sll1200-as	NA		0.0913319	0.580351	0.0411643	0.802446	0.250871	0.140922
Hypothetical	sll1201	sll1201,	hypothetical protein	0.176982	0.329022	0.0757715	0.672107	-0.0805468	0.652882
	sll1201-as2	NA		0.95927	0.100569	-0.322057	0.566315	-0.340445	0.544614
	sll1201-as3	NA		0.571579	0.0943478	-0.886686	0.014081	0.475678	0.158175
Transport and binding proteins	sll1202	sll1202,	iron(III) dicitrate-binding protein of ABC transporter, FecB homolog	0.191003	0.288277	0.0206515	0.906904	0.0970276	0.584465
Hypothetical	sll1203	sll1203,	hypothetical protein	0.293659	0.00838672	-0.0293869	0.766882	0.112119	0.267044
Transport and binding proteins	sll1204	sll1204,	similar to macrolide efflux protein	0.569481	0.000727963	0.00362561	0.97907	0.211299	0.140267
Regulatory functions	sll1205		transcriptional regulator	0.691269	0.000203136	-0.0549143	0.707387	0.140835	0.341783
	sll1205-as	NA		-0.468109	0.141161	-0.203532	0.510231	-0.172269	0.576534
Transport and binding proteins	sll1206	iutA,	ferric aerobactin receptor, FhuA homolog	0.636477	0.000121665	-0.0460711	0.718592	0.29803	0.0307835
	sll1206-as	NA		0.531857	0.0674444	-0.59863	0.0422489	0.136242	0.621759
	sll1206-as2	NA		-0.00317155	0.99163	-0.622493	0.0531002	0.325699	0.29024
DNA replication, restriction, modification, recombination, and repair	sll1209	lig ligA,	DNA ligase	0.091345	0.379103	-0.0782059	0.449913	-0.0147503	0.885658
Energy metabolism	sll1212		GDP-mannose 4,6-dehydratase	-1.23891	2.37213e-06	-0.0297032	0.865031	-0.804725	0.000264638
Cell envelope	sll1213	sll1213,	GDP-fucose synthetase	-1.32658	1.6649e-07	-0.192709	0.215875	-0.832033	4.59147e-05
Hypothetical	sll1214	ycf59 sll1214,	hypothetical protein YCF59	-2.0709	1.17088e-07	-0.826935	0.00227153	-1.692	1.57929e-06
Unknown	sll1217	sll1217,	unknown protein	-0.00207112	0.985677	-0.20077	0.0964897	-0.298113	0.0186012
	sll1217-as	NA		0.775473	0.000339694	-0.0204413	0.905888	0.544734	0.00568001
Hypothetical	sll1218	ycf39	hypothetical protein YCF39	-0.615048	0.00107035	-0.351975	0.036285	-0.598409	0.0013409
	sll1218-as	NA		0.118746	0.440517	-0.0339094	0.824122	0.0866529	0.57179
	sll1218-as2	NA		0.366624	0.0648155	-0.339257	0.0851328	0.931666	0.000127054
Hypothetical	sll1219	sll1219,	hypothetical protein	1.33882	3.40778e-08	0.47904	0.00260636	1.1163	3.82798e-07
	sll1219-as	NA		-0.0729398	0.616317	-0.0812286	0.577205	0.14026	0.340511
Other categories	sll1220	hoxE sll1220,	putative diaphorase subunit of the bidirectional hydrogenase	0.33653	0.0749661	0.940587	7.26171e-05	0.667649	0.00168169
Other categories	sll1221	hoxF hoxF,	diaphorase subunit of the bidirectional hydrogenase	0.412412	0.0220039	0.699575	0.000562068	0.818417	0.000127595
Hypothetical	sll1222	sll1222,	hypothetical protein	-0.130746	0.609367	0.242201	0.348769	0.353119	0.178599
	sll1222-as	NA		0.569573	0.087668	-0.173118	0.587617	0.209374	0.512844
Other categories	sll1223	hoxU hoxU,	diaphorase subunit of the bidirectional hydrogenase	-0.320455	0.111828	0.150476	0.440654	-0.0636794	0.742204
Other categories	sll1224	hoxY hoxY,	hydrogenase subunit of the bidirectional hydrogenase	-0.0490139	0.731369	0.109436	0.44682	-0.197707	0.178158
Unknown	sll1225	sll1225,	unknown protein	-0.154544	0.300884	0.0273316	0.852355	0.031619	0.829559
Other categories	sll1226	hoxH hoxH,	hydrogenase subunit of the bidirectional hydrogenase	-0.611693	0.00391617	-0.166771	0.370742	-0.690763	0.00157082
Regulatory functions	sll1228	hik4 sll1228,	two-component hybrid sensor and regulator	0.192509	0.0829021	0.0104991	0.920807	0.0811798	0.446344
	sll1228-as	NA		-0.317324	0.0840793	-0.812549	0.000242863	-0.70209	0.000905848
	sll1228-as2	NA		1.20104	0.000182214	0.161075	0.523449	0.472853	0.0738191
Regulatory functions	sll1229	hik41 sll1229,	two-component hybrid sensor and regulator	0.184929	0.102702	0.100717	0.359534	0.226391	0.0501791
Energy metabolism	sll1231	mtfB,	mannosyltransferase	0.558304	0.000247333	0.00336166	0.977711	0.313033	0.017943
Hypothetical	sll1232	sll1232,	hypothetical protein	0.154073	0.313944	-0.291964	0.0665959	-0.391713	0.0178808
Hypothetical	sll1233	sll1233,	hypothetical protein	0.17371	0.140317	0.130155	0.261903	0.189116	0.110619
Energy metabolism	sll1234	ahcY,	adenosylhomocysteinase	-1.80049	0.000115964	-0.528896	0.1545	-1.50653	0.000624018
	sll1234-as2	NA		1.57848	5.90446e-07	0.445101	0.037627	1.4034	2.56528e-06
Unknown	sll1236	sll1236,	unknown protein	0.800485	5.66877e-06	0.0251984	0.835591	0.216781	0.0886596
Biosynthesis of cofactors, prosthetic groups, and carriers	sll1237	hemK hemK,	N(5)-glutamine methyltransferase	0.359853	0.0028162	-0.040754	0.694082	0.134417	0.205324
Unknown	sll1239	sll1239,	unknown protein	-0.65392	0.00390511	0.0211537	0.914284	0.804419	0.00077031
Unknown	sll1240	sll1240,	unknown protein	0.0889971	0.65922	0.495276	0.0238715	0.925443	0.000268371
Unknown	sll1241	sll1241,	unknown protein	-0.420966	0.0900504	-0.258367	0.284211	0.258871	0.283307
	sll1241-as	NA		0.485093	0.00679886	0.183045	0.257307	-0.101544	0.523742
Hypothetical	sll1242	sll1242,	hypothetical protein	0.0763057	0.658166	0.388485	0.0358353	0.16372	0.347917
Translation	sll1244	rpl9 rplI,	50S ribosomal protein L9	0.652454	6.5431e-05	1.09897	1.25378e-07	0.469609	0.00138936
Photosynthesis and respiration	sll1245	cytM cytM,	cytochrome cM	0.556339	0.000253061	0.202795	0.10617	0.22518	0.0754988
Hypothetical	sll1247	sll1247,	hypothetical protein	0.971334	7.86841e-05	0.379033	0.0559568	0.48501	0.0180092
Biosynthesis of cofactors, prosthetic groups, and carriers	sll1249	panC panC/kcy,	pantothenate synthetase/cytidylate kinase	0.650824	5.98384e-06	0.0213287	0.829718	0.32285	0.00453199
	sll1249-as	NA		1.98339	7.00356e-05	0.227008	0.549102	0.949213	0.0212143
Hypothetical	sll1250	sll1250,	hypothetical protein	0.017601	0.890277	-0.57024	0.000350616	-0.162573	0.21405
Hypothetical	sll1251	sll1251,	hypothetical protein	0.225322	0.175867	0.618402	0.00134645	0.24398	0.144715
Hypothetical	sll1252	sll1252,	hypothetical protein	0.279049	0.0307778	0.182787	0.139966	0.144312	0.237753
Other categories	sll1253		similar to polyA polymerase	0.271414	0.0281488	-0.107845	0.351108	0.0710781	0.53559
Hypothetical	sll1254	sll1254,	hypothetical protein	-0.900008	8.96456e-05	-0.126313	0.474305	-0.190571	0.285385
Other categories	sll1255	sll1255,	putative transposase [ISY203c: 1728942 - 1730115]	1.02717	0.000505832	-0.357963	0.148267	0.332684	0.177131
	sll1255-as	NA		2.25398	0.00116552	0.207513	0.720287	0.291869	0.61524
Other categories	sll1257	sll1257,	putative transposase [ISY100p: 1725405 - 1726350]	2.05981	0.000320554	-0.16705	0.714888	-0.130424	0.775299
	sll1257-as	NA		2.31534	0.00050573	0.0915695	0.86519	-0.0384899	0.943088
Purines, pyrimidines, nucleosides, and nucleotides	sll1258	dcd,	dCTP deaminase	0.504878	0.0151346	0.141711	0.455365	0.422062	0.0369925
	sll1258-as	NA		0.472061	0.0340332	-0.0537467	0.794896	0.506028	0.0244483
	sll1258-as2	NA		-0.265286	0.118045	-0.059163	0.717175	-0.200696	0.229217
Translation	sll1260	rps2 rpsB,	30S ribosomal protein S2	0.0444384	0.817628	0.543246	0.0113729	-0.0496794	0.79661
Translation	sll1261	tsf tsf,	elongation factor TS	-0.369341	0.0230052	-0.184738	0.225956	-0.749466	0.000111363
Hypothetical	sll1262	sll1262,	hypothetical protein	-0.819979	1.79407e-05	-0.0878836	0.524981	-0.460444	0.00370527
Transport and binding proteins	sll1263	sll1263,	cation efflux system protein	0.199237	0.184723	-0.091794	0.531895	-0.164199	0.270016
	sll1263-as	NA		0.572736	0.0703237	0.109221	0.716061	0.604392	0.0575478
Unknown	sll1265	sll1265,	unknown protein	0.0272465	0.815035	-0.0673237	0.565012	-0.132803	0.263589
	sll1265-as	NA		0.411079	0.0801524	0.0961002	0.667796	0.495139	0.0389334
Unknown	sll1267	sll1267,	unknown protein	0.075536	0.628715	0.283584	0.0830333	-0.159361	0.313899
Unknown	sll1268	sll1268,	unknown protein	-0.184191	0.210183	0.256992	0.0874277	0.14578	0.31675
	sll1268-as2	NA		-0.0318153	0.864786	-0.223171	0.242643	0.163321	0.387653
Transport and binding proteins	sll1270	bgtB glnH/glnP,	periplasmic substrate-binding and integral membrane protein of the ABC-type Bgt permease for basic amino acids and glutamine BgtB	-0.345849	0.0155418	0.643123	0.000127045	0.100152	0.443608
	sll1270-as	NA		0.767478	0.0008496	-0.39992	0.0481964	0.153958	0.421781
Cell envelope	sll1271	sll1271,	probable porin major outer membrane protein	-0.632178	0.000499533	0.0182259	0.901349	-0.31079	0.0477065
Unknown	sll1272	sll1272,	unknown protein	-0.466842	0.0151404	-0.167572	0.34253	-0.252403	0.160196
	sll1272-as	NA		-0.0381331	0.880637	0.0451434	0.858927	0.598707	0.029425
	sll1272-as2	NA		0.0467035	0.860255	0.139435	0.600622	0.392776	0.152193
Unknown	sll1273	sll1273,	unknown protein	-1.27272	1.9044e-07	-0.625404	0.00055514	-0.628511	0.000531166
Hypothetical	sll1274	sll1274,	hypothetical protein	0.5287	0.000357047	0.505589	0.000535829	0.478469	0.000866242
Energy metabolism	sll1275		pyruvate kinase 2	-0.682249	0.000224505	0.278334	0.0702234	-0.286134	0.0634619
Transport and binding proteins	sll1276	sll1276,	ATP-binding protein of ABC transporter	-0.218042	0.0757428	-0.113887	0.335615	-0.278476	0.0275809
DNA replication, restriction, modification, recombination, and repair	sll1277	recF recF,	RecF protein	0.545618	0.00791069	-0.237312	0.204716	0.0108969	0.952314
	sll1277-as	NA		0.273761	0.0941339	0.219972	0.171818	0.440669	0.0113307
Hypothetical	sll1280	sll1280,	hypothetical protein	0.224684	0.0340353	0.170201	0.0980467	0.215868	0.0406511
Hypothetical	sll1281	psbZ, ycf9	photosystem II PsbZ protein	-0.855037	9.7403e-06	-0.224432	0.112792	-0.598083	0.000400962
Biosynthesis of cofactors, prosthetic groups, and carriers	sll1282	ribH ribH,	riboflavin synthase beta subunit	-0.783549	9.65454e-05	-0.293114	0.0706065	-0.6339	0.000715236
	sll1282-as	NA		0.239445	0.213184	-0.0794148	0.672772	0.466879	0.0225376
Other categories	sll1283	spoIID,	similar to stage II sporulation protein D	-0.0500805	0.718083	0.163741	0.247255	0.0165735	0.904718
	sll1283-as	NA		1.34185	3.85691e-05	-0.212478	0.383731	0.933837	0.00121904
Other categories	sll1284	sll1284,	esterase	-0.293497	0.0279301	-0.0385911	0.75427	-0.303699	0.0236165
Hypothetical	sll1285	cofG,	hypothetical protein	0.190175	0.273147	0.161432	0.349651	-0.158183	0.359167
Regulatory functions	sll1286	sll1286,	transcriptional regulator	-0.132879	0.444955	0.137935	0.428164	0.500257	0.00957889
Hypothetical	sll1289	sll1289,	hypothetical protein	0.272863	0.051492	-0.0970007	0.464686	-0.0044716	0.972876
	sll1289-as	NA		-0.124388	0.476259	-0.11804	0.498704	0.205592	0.245608
Transcription	sll1290	rnb,	probable ribonuclease II	0.198257	0.0748508	0.181422	0.100341	0.237037	0.0368635
Regulatory functions	sll1291	sll1291,	two-component response regulator PatA subfamily	-1.19588	1.72833e-07	0.150733	0.281311	-0.770916	3.52327e-05
Regulatory functions	sll1292	sll1292,	two-component response regulator CheY subfamily	-1.96408	2.21034e-10	-0.138768	0.329114	-1.10171	6.46765e-07
Unknown	sll1293	sll1293,	unknown protein	-1.34067	9.32479e-09	-0.154232	0.225258	-0.717784	2.56302e-05
	sll1293-as	NA		0.141063	0.549241	-0.0302075	0.89738	0.00839515	0.9714
Cellular processes	sll1294	pilJ,	methyl-accepting chemotaxis protein	-1.25833	5.66583e-07	-0.236218	0.149232	-1.11622	2.53545e-06
	sll1294-as	NA		1.01414	0.00965353	-0.0261802	0.940333	-0.00451511	0.989699
Regulatory functions	sll1296	hik39 sll1296,	two-component hybrid sensor and regulator	-0.679299	0.00371777	-0.108883	0.592907	-0.602976	0.00824844
	sll1296-as	NA		0.914578	0.0034284	-0.149224	0.582144	0.241018	0.377882
Other categories	sll1297	pobA,	probable dioxygenase, Rieske iron-sulfur component	0.0508869	0.71827	-0.0288071	0.83794	-0.0816245	0.564096
Other categories	sll1298	clcD,	putative carboxymethylenebutenolidase	-0.96439	5.4431e-06	-0.190926	0.202017	-0.482498	0.0040384
Energy metabolism	sll1299	ackA,	acetate kinase	-0.00414826	0.977692	0.0946816	0.52606	-0.0161743	0.913197
Other categories	sll1300	trmB,	putative methyltransferase	-0.0912849	0.442392	0.163901	0.176628	-0.179445	0.141292
Unknown	sll1304	sll1304,	unknown protein	-2.09465	6.20841e-09	-0.545819	0.0097026	-1.61267	2.18062e-07
Other categories	sll1305	sll1305,	probable hydrolase	-1.19653	5.25964e-06	-0.723755	0.000907602	-1.25119	3.07817e-06
Unknown	sll1306	sll1306,	periplasmic protein, function unknown	-2.19055	5.46598e-07	-0.508493	0.0787104	-1.85678	4.24629e-06
	sll1306-as	NA		0.126923	0.678263	-0.0987756	0.746546	0.5961	0.0649239
Hypothetical	sll1307	sll1307,	periplasmic protein, function unknown	-1.63601	2.3951e-06	-0.44035	0.0708343	-1.36031	2.0776e-05
Other categories	sll1308	sll1308,	probable oxidoreductase	-0.111297	0.485838	0.602704	0.00141964	0.244776	0.136419
	sll1308-as	NA		0.986213	0.000176758	0.145107	0.483182	0.078878	0.701477
Hypothetical	sll1314	dctP,	putative C4-dicarboxylase binding protein, periplasmic protein	-0.954337	3.01721e-06	-0.0902869	0.513556	-0.497343	0.0020814
	sll1314-as	NA		0.747693	0.00158264	0.211964	0.296028	0.445876	0.0374102
Unknown	sll1315	sll1315,	unknown protein	-0.663407	2.38033e-05	-0.159708	0.174087	-0.30719	0.0147792
	sll1315-as2	NA		0.434849	0.120853	-0.599248	0.0384089	0.580551	0.0440278
Photosynthesis and respiration	sll1316	petC1	cytochrome b6-f complex iron-sulfur subunit (Rieske iron sulfur protein)	-1.33589	1.40368e-06	-0.694127	0.00130116	-1.39485	8.16156e-07
	sll1316-as	NA		0.579429	0.0251463	0.0624454	0.793112	0.726891	0.00694224
Photosynthesis and respiration	sll1317	petA petA,	apocytochrome f, component of cytochrome b6/f complex	-2.05325	3.57257e-08	-0.810464	0.00124124	-1.83703	1.59309e-07
Hypothetical	sll1318	sll1318,	hypothetical protein	0.488111	0.00128885	-0.136672	0.289926	0.270494	0.0459468
Hypothetical	sll1319	sll1319,	hypothetical protein	0.491227	0.0008582	-0.163123	0.19185	0.120746	0.328006
Photosynthesis and respiration	sll1321	Atp1,	hypothetical protein	-0.88202	8.82354e-07	0.019166	0.86752	-0.697758	1.47347e-05
	sll1321-as	NA		0.246996	0.289606	-0.0520144	0.820438	0.541896	0.0289405
	sll1321-as2	NA		0.87617	0.105732	0.0675175	0.896436	1.11322	0.0447797
Photosynthesis and respiration	sll1322	atpI atpI,	ATP synthase A chain of CF(0)	-1.44684	3.10703e-06	-0.113548	0.587942	-1.15339	4.16569e-05
Photosynthesis and respiration	sll1323	atpG atpG,	ATP synthase subunit b' of CF(0)	-1.66135	1.23771e-06	-0.208622	0.354637	-1.41305	8.73565e-06
Photosynthesis and respiration	sll1324	atpF atpF,	ATP synthase B chain (subunit I) of CF(0)	-1.50525	1.85402e-06	-0.294607	0.169807	-1.1531	4.05938e-05
Photosynthesis and respiration	sll1325	atpD atpD,	ATP synthase delta chain of CF(1)	-1.93717	2.79742e-07	-0.288754	0.221916	-1.35214	2.20129e-05
Photosynthesis and respiration	sll1326	atpA atpA,	ATP synthase alpha chain	-1.88223	6.35579e-07	-0.34433	0.162727	-1.28044	5.79556e-05
	sll1326-as	NA		0.811649	3.13655e-06	0.0809891	0.49249	0.27209	0.031545
Photosynthesis and respiration	sll1327	atpC	ATP synthase gamma chain	-1.78145	4.41346e-06	-0.240267	0.369829	-1.20546	0.000292015
Regulatory functions	sll1329	sll1329,	inositol monophosphate family protein	0.209523	0.0555703	-0.114455	0.275605	0.0710223	0.493578
Regulatory functions	sll1330	sll1330,	two-component system response regulator OmpR subfamily	-0.732009	0.0105655	0.517452	0.0573021	-0.360684	0.172312
	sll1330-as	NA		-1.07837	0.000126953	-0.299663	0.180244	-0.768179	0.00249542
Unknown	sll1333	sll1333,	unknown protein	0.0652063	0.643217	0.479687	0.00321452	0.241922	0.0992719
Regulatory functions	sll1334	sll1334,	two-component sensor histidine kinase	-0.0767492	0.593519	-0.0615176	0.668266	0.281086	0.063688
	sll1334-as	NA		0.397651	0.0259717	0.298265	0.0840913	0.170292	0.308236
	sll1334-as2	NA		0.111321	0.723228	-1.33401	0.000552139	-0.318205	0.318334
	sll1334-as3	NA		0.49579	0.0169987	-0.185365	0.333317	0.398526	0.0478879
	sll1334-as4	NA		-0.424358	0.221014	-0.0252066	0.940604	0.44974	0.19592
Hypothetical	sll1336	sll1336,	hypothetical protein	-0.246707	0.0599108	0.339875	0.0132023	-0.0859033	0.490434
	sll1336-as	NA		0.604281	0.00386057	-0.120508	0.509247	0.541651	0.00802085
Unknown	sll1338	sll1338,	unknown protein	-0.470499	0.0680567	0.21746	0.378748	-0.315978	0.207044
	sll1338-as	NA		0.754563	0.218417	-0.708832	0.246276	0.426852	0.478933
Hypothetical	sll1340	sll1340,	hypothetical protein	0.363833	0.0365913	0.0398202	0.805734	0.137408	0.401083
Transport and binding proteins	sll1341		bacterioferritin	-0.323987	0.0872072	0.203053	0.270007	-0.0982092	0.588021
	sll1341-as2	NA		0.10568	0.606319	-0.14493	0.481394	-0.0764674	0.70866
	sll1341-as3	NA		1.02765	1.00784e-05	0.132511	0.422926	0.813238	0.00012629
Photosynthesis and respiration	sll1342	gap2 gap2,	NAD(P)-dependent glyceraldehyde-3-phosphate dehydrogenase	-1.50411	2.95773e-06	0.0118231	0.956337	-0.977446	0.000312454
	sll1342-as	NA		0.430621	0.103978	0.0558394	0.825772	0.40413	0.125185
Translation	sll1343	APE2,	aminopeptidase	-0.230213	0.0539353	-0.251617	0.037157	-0.279007	0.0227544
Unknown	sll1344	sll1344,	unknown protein	-0.633714	0.000273323	-0.191784	0.177551	-0.224796	0.117848
	sll1344-as	NA		0.651435	0.00126197	0.693922	0.000741975	0.853119	0.000106495
Hypothetical	sll1348	sll1348,	hypothetical protein	-0.0833693	0.45812	-0.0517713	0.643153	-0.00853895	0.938881
	sll1348-as	NA		0.71165	0.0665849	0.0588513	0.872564	-0.260017	0.481902
Energy metabolism	sll1349	cbbZp,	phosphoglycolate phosphatase	-0.181185	0.303438	-0.0236562	0.891278	0.0280061	0.871463
Hypothetical	sll1350	sll1350,	hypothetical protein	0.113292	0.427205	-0.0317869	0.82205	-0.102303	0.472556
	sll1350-as2	NA		0.540851	0.00284593	-0.131157	0.40453	0.154727	0.327542
Unknown	sll1352	sll1352,	unknown protein	0.457378	0.000581435	-0.149019	0.181111	0.12316	0.264702
Regulatory functions	sll1353	hik15 sll1353,	two-component sensor histidine kinase	-0.159271	0.144642	-0.0740889	0.485594	-0.121313	0.259704
	sll1353-as	NA		0.561956	0.00777203	-0.176129	0.353456	0.0843919	0.653098
	sll1353-as2	NA		-0.326291	0.33743	-0.182632	0.587482	-0.380827	0.265426
DNA replication, restriction, modification, recombination, and repair	sll1354	recJ recJ,	single-strand-DNA-specific exonuclease RecJ	0.353546	0.00535482	0.0638048	0.568214	0.204248	0.0808637
	sll1354-as	NA		0.700487	0.00663534	0.183961	0.423812	0.545379	0.0272681
	sll1354-as2	NA		0.509871	0.0274346	-0.200497	0.353483	0.447258	0.0491068
Hypothetical	sll1355	sll1355,	hypothetical protein	0.119408	0.337675	0.33938	0.012751	0.20551	0.108477
Central intermediary metabolism	sll1356		glycogen phosphorylase	0.385014	0.0560902	0.563526	0.00829491	0.727685	0.00132298
	sll1356-as	NA		0.496034	0.0141169	0.0735856	0.687619	0.648335	0.00242556
Hypothetical	sll1358	sll1358,	putative oxalate decarboxylase, periplasmic protein	0.13932	0.362435	0.272435	0.0856641	0.14434	0.345871
Unknown	sll1359	sll1359,	unknown protein	0.275249	0.0494859	0.0177243	0.892698	0.0742309	0.573994
DNA replication, restriction, modification, recombination, and repair	sll1360	dnaX	DNA polymerase III subunit gamma/tau [Contains: Ssp dnaX intein]	0.239043	0.0129718	0.0882695	0.31642	0.248627	0.0102973
	sll1360-as	NA		0.88683	0.00725643	0.16722	0.569142	0.550611	0.0739548
	sll1360-as2	NA		0.349251	0.13347	-0.407576	0.0837266	0.0290014	0.89711
	sll1360-as3	NA		0.462389	0.249635	-0.165391	0.67472	0.167172	0.67144
Translation	sll1362	ileS ileS,	isoleucyl-tRNA synthetase	-0.783081	2.50624e-05	-0.306606	0.0352118	-0.622202	0.000266446
	sll1362-as2	NA		-0.700456	0.000106247	-0.505339	0.00197931	-0.24667	0.0896597
Amino acid biosynthesis	sll1363	ilvC ilvC,	ketol-acid reductoisomerase	0.0966987	0.46999	0.642709	0.00016323	0.215786	0.11838
	sll1363-as	NA		-0.274156	0.22404	-0.418452	0.071627	-0.0571914	0.795154
Unknown	sll1365	sll1365,	unknown protein	0.0707952	0.512186	0.0437247	0.684319	0.0097341	0.927694
DNA replication, restriction, modification, recombination, and repair	sll1366	sll1366,	putative SNF2 helicase	0.267369	0.0258629	-0.10757	0.337081	0.011642	0.916009
	sll1366-as	NA		-0.372404	0.0695538	-0.670625	0.00299588	-0.222035	0.262827
	sll1366-as2	NA		0.187705	0.433355	-0.457973	0.0677922	0.238163	0.323088
Hypothetical	sll1367	sll1367,	hypothetical protein	-0.447405	0.0053245	-0.23345	0.111434	-0.437329	0.00619652
Other categories	sll1369	sll1369,	putative peptidase	0.24835	0.0447661	0.1364	0.248705	0.275877	0.0279045
	sll1369-as	NA		0.894119	0.00286875	-0.528032	0.0539131	0.576943	0.0371922
Energy metabolism	sll1370	rfbM	mannose-1-phosphate guanylyltransferase	-0.287389	0.0124132	0.00652208	0.949707	-0.169626	0.115404
	sll1370-as	NA		0.450609	0.0735769	-0.165681	0.491099	0.10532	0.660131
Regulatory functions	sll1371	sycrp1 sll1371,	cAMP receptor protein, essential for motility	0.288862	0.0550365	-0.0713104	0.615933	0.156746	0.277551
Hypothetical	sll1372	sll1372,	hypothetical protein	0.339509	0.00830982	0.0373662	0.744103	0.113666	0.327524
	sll1372-as	NA		0.239547	0.12006	-0.205403	0.178141	0.193833	0.20243
Unknown	sll1373	sll1373,	unknown protein	0.471341	0.0108683	0.0802942	0.629457	0.339836	0.0540352
Transport and binding proteins	sll1374	MelB,	probable sugar transporter	-0.0923062	0.339947	0.0464898	0.626972	-0.186894	0.0640038
	sll1374-as	NA		0.528306	0.00412878	0.062189	0.698235	0.608266	0.00142847
	sll1374-as2	NA		0.565082	0.0369217	-0.035235	0.88872	0.629368	0.0220884
Hypothetical	sll1376	sll1376,	hypothetical protein	-0.699589	3.69898e-05	-0.477029	0.0013948	-0.536539	0.000512469
Other categories	sll1377	sll1377,	probable glycosyltransferase	0.130496	0.334868	0.309677	0.0315422	0.16572	0.224876
Hypothetical	sll1378	sll1378,	periplasmic protein, function unknown	0.17671	0.133793	0.0145858	0.897814	-0.0926961	0.419285
	sll1378-as2	NA		0.297708	0.122745	-0.215963	0.254278	0.251583	0.187375
Hypothetical	sll1380	sll1380,	periplasmic protein, function unknown	0.476196	0.00194331	0.451681	0.00289912	0.297755	0.0339991
	sll1380-as	NA		0.108776	0.528921	0.174572	0.317079	0.330085	0.0687882
Hypothetical	sll1381	sll1381,	hypothetical protein	0.00901399	0.957593	0.095931	0.573439	0.0217167	0.898085
Photosynthesis and respiration	sll1382	petF, fdx	ferredoxin, petF-like protein	0.663841	0.000582743	0.413243	0.0168796	0.52631	0.00371721
Regulatory functions	sll1383		probable myo-inositol-1(or 4)-monophosphatase	0.913621	0.000410002	0.622163	0.0079311	0.628476	0.00743936
	sll1383-as	NA		0.482449	0.00312962	-0.116099	0.413979	0.24448	0.0966739
Cellular processes	sll1384	sll1384,	similar to DnaJ protein	-1.04285	2.53796e-05	0.312902	0.0971487	-0.193692	0.291249
	sll1384-as2	NA		0.522061	0.0116406	-0.442381	0.0281005	-0.0456715	0.805984
Hypothetical	sll1386	sll1386,	hypothetical protein	0.303347	0.0194108	0.0209257	0.859717	0.140671	0.24505
	sll1386-as	NA		0.639164	0.0245844	-0.0829866	0.751054	0.0590782	0.821175
Regulatory functions	sll1387	pppA sll1387,	serine/threonine protein phosphatase PppA	0.220382	0.0454848	0.17852	0.097868	0.135449	0.200762
Hypothetical	sll1388	sll1388,	hypothetical protein	-0.23063	0.207644	0.0898307	0.615824	0.0652071	0.715152
	sll1388-as	NA		0.0888214	0.665617	-0.0679156	0.740742	-0.224393	0.282599
Hypothetical	sll1389	sll1389,	hypothetical protein	0.375019	0.0143611	0.107029	0.443784	0.351512	0.0203796
Hypothetical	sll1390	sll1390,	hypothetical protein	-0.497156	0.00374842	0.0445954	0.764322	-0.455756	0.0067667
Regulatory functions	sll1392	sll1392,	transcriptional regulator	0.413672	0.0445196	0.223988	0.254573	0.290703	0.144749
Central intermediary metabolism	sll1393	glgA	glycogen (starch) synthase	-0.684025	1.30072e-05	0.0257918	0.816997	-0.351868	0.00557873
Translation	sll1394		peptide methionine sulfoxide reductase	-0.398342	0.00358217	0.11618	0.333322	-0.301013	0.0201312
Cell envelope	sll1395	rfbD	dTDP-6-deoxy-L-mannose-dehydrogenase	0.180267	0.165416	-0.0295315	0.81469	-0.0832094	0.511609
Unknown	sll1396	sll1396,	unknown protein	0.199863	0.31916	0.109616	0.580539	0.10679	0.590241
	sll1397-as	NA		1.15208	0.00988196	-0.082211	0.836804	-0.342084	0.39665
Photosynthesis and respiration	sll1398	psb28, psbW, psb13, ycf79 psb13,	photosystem II reaction center 13 kDa protein	-1.34274	0.000130418	-0.819828	0.00741881	-1.14267	0.000596066
	sll1398-as	NA		0.593986	0.0108725	0.808528	0.00123598	0.900264	0.000490984
Hypothetical	sll1399	sll1399,	hypothetical protein	-0.693376	0.000106822	-0.596549	0.000452735	-0.756887	4.27991e-05
	sll1399-as	NA		0.373656	0.0156171	0.296346	0.0474812	0.580302	0.00069204
Hypothetical	sll1400	sll1400,	hypothetical protein	-0.66928	0.00226966	-0.148205	0.432173	-0.734351	0.00108435
Unknown	sll1401	sll1401,	unknown protein	-0.328985	0.0608781	-0.23875	0.162529	-0.1647	0.327343
	sll1401-as	NA		0.163805	0.702393	0.0752784	0.860352	0.739006	0.0986753
Transport and binding proteins	sll1404		biopolymer transport ExbB protein homolog	0.918769	9.61106e-05	-0.157243	0.387996	0.338797	0.0741868
Transport and binding proteins	sll1405	sll1405,	biopolymer transport ExbD protein homolog	0.989021	9.47756e-05	-0.0490145	0.80016	0.370335	0.0699056
Transport and binding proteins	sll1406		ferrichrome-iron receptor	0.472618	0.000980375	-0.0263144	0.824789	0.250801	0.0479404
	sll1406-as	NA		0.816914	0.0198851	-0.226164	0.483478	0.479121	0.14831
	sll1406-as2	NA		0.62877	5.75971e-05	0.282163	0.0266656	0.389305	0.00395949
Other categories	sll1407	sll1407,	probable methyltransferase	0.639901	0.000539741	0.0468242	0.755431	0.217074	0.16148
Regulatory functions	sll1408	pcrR,	transcriptional regulator	0.106868	0.398069	-0.0425548	0.733974	0.209646	0.108068
	sll1408-as	NA		0.53139	0.00393824	-0.0941367	0.558181	0.442006	0.0127968
Transport and binding proteins	sll1409		ferrichrome-iron receptor	0.447825	0.00173542	-0.0101012	0.933322	0.15644	0.206867
	sll1409-as	NA		0.248942	0.145518	-0.332577	0.0578832	-0.126158	0.44914
	sll1409-as2	NA		-0.396409	0.054392	-0.175159	0.372132	0.0324811	0.866891
Hypothetical	sll1411	sll1411,	hypothetical protein	0.247125	0.162061	-0.439912	0.0191132	0.0193797	0.909847
Hypothetical	sll1414	sll1414,	hypothetical protein	-0.68045	0.000955318	0.0242074	0.887111	-0.530064	0.00620526
Hypothetical	sll1415		hypothetical protein	-0.103721	0.408026	-0.0860251	0.491076	0.0170832	0.890421
Photosynthesis and respiration	sll1418	psbP2 sll1418,	photosystem II oxygen-evolving complex 23K protein PsbP homolog	-0.803101	0.000293388	-0.183041	0.307281	-0.567846	0.00488839
	sll1418-as2	NA		0.919279	0.000162835	0.00245828	0.989663	0.506795	0.0155545
Regulatory functions	sll1423	ntcA, ycf28 ntcA,	global nitrogen regulator	-0.272139	0.012628	0.233413	0.0283549	0.0701892	0.478403
Hypothetical	sll1424	sll1424,	hypothetical protein	0.214327	0.0958243	0.113193	0.36352	0.186141	0.143743
Translation	sll1425	proS proS,	proline-tRNA ligase	-0.29893	0.0471176	0.201516	0.166089	-0.0533605	0.705682
Unknown	sll1426	sll1426,	unknown protein	0.217142	0.158371	0.149656	0.322806	0.128551	0.39377
	sll1426-as	NA		0.5357	0.0855108	-0.241382	0.420648	0.0579207	0.845247
Translation	sll1427	hhoB,	protease	0.0589005	0.552116	0.178741	0.0841812	-0.0202879	0.836905
Transport and binding proteins	sll1428	sll1428,	probable sodium-dependent transporter	-0.0128215	0.919058	0.0458581	0.7168	-0.231932	0.0805762
Unknown	sll1429	sll1429,	unknown protein	-1.45189	2.85481e-07	-0.159831	0.362489	-0.022309	0.897502
	sll1429-as	NA		0.521097	0.0177532	0.164357	0.416052	0.621236	0.00622901
Purines, pyrimidines, nucleosides, and nucleotides	sll1430	apt,	adenine phosphoribosyltransferase	-0.236356	0.0665622	0.147651	0.236202	-0.120817	0.328807
Other categories	sll1432	hypB	putative hydrogenase expression/formation protein HypB	0.0893798	0.400274	0.659802	1.0054e-05	0.278564	0.0161655
	sll1432-as	NA		0.462182	0.00665378	-0.0610829	0.685111	0.146048	0.338273
Hypothetical	sll1433	sll1433,	hypothetical protein	0.319069	0.020051	0.433159	0.00295994	0.230671	0.0801071
	sll1433-as	NA		0.594108	0.00810626	0.715546	0.00222546	0.5137	0.01879
	sll1433-as2	NA		1.38233	5.10154e-05	0.24211	0.348877	0.443591	0.0963092
	sll1433-as3	NA		1.20325	0.00113027	-0.0474319	0.877489	0.223217	0.47178
Other categories	sll1434	mrcA,	penicillin-binding protein	-0.421608	0.00174034	0.158105	0.177221	-0.0691108	0.54568
	sll1434-as	NA		0.741076	0.00745523	-0.208753	0.40003	0.656607	0.0153231
	sll1434-as2	NA		-0.0506696	0.724257	-0.117612	0.416979	0.152908	0.294811
Translation	sll1435	gatB,	glutamyl-tRNA(Gln) amidotransferase subunit B	-0.445266	0.00541867	-0.101618	0.472666	-0.184637	0.200283
Other categories	sll1436	sll1436,	putative transposase [ISY100q: 1901359 - 1902304]	1.04081	0.00169171	-0.279167	0.325861	-0.0438186	0.875542
Other categories	sll1437	sll1437,	putative transposase [ISY100q: 1901359 - 1902304]	1.31591	5.5357e-05	-0.258035	0.299591	0.109799	0.654281
Unknown	sll1439	sll1439,	unknown protein	0.0785263	0.598351	0.0889088	0.551399	0.0981774	0.511225
Biosynthesis of cofactors, prosthetic groups, and carriers	sll1440	pdxH pdxH,	pyridoxamine 5'-phosphate oxidase	-0.0715722	0.655139	0.138797	0.390614	0.0251054	0.875153
Fatty acid, phospholipid and sterol metabolism	sll1441	desB desB,	acyl-lipid desaturase (omega-3)	0.447369	0.0141632	-0.161243	0.335014	0.242856	0.153987
	sll1441-as	NA		-0.133348	0.6604	-0.0638627	0.83294	-0.0461992	0.878679
Hypothetical	sll1442	sll1442,	hypothetical protein	0.0121874	0.945189	-0.0499229	0.778502	0.129124	0.470158
Purines, pyrimidines, nucleosides, and nucleotides	sll1443	pyrG pyrG,	CTP synthetase	-0.258371	0.0162848	0.0196489	0.840469	-0.186775	0.0699001
Amino acid biosynthesis	sll1444	leuD,	3-isopropylmalate dehydratase small subunit	-0.0280175	0.788459	0.255907	0.0242811	-0.0156255	0.880953
Hypothetical	sll1446	sll1446,	hypothetical protein	0.0577355	0.586391	-0.0455325	0.667296	0.0772054	0.468571
	sll1446-as	NA		1.06013	0.000300965	-0.0983725	0.674124	0.344416	0.153448
Hypothetical	sll1447	sll1447,	hypothetical protein	-0.511022	0.0180324	-0.0539956	0.783857	-0.356613	0.0843458
Transport and binding proteins	sll1450	nrtA nrtA,	nitrate/nitrite transport system substrate-binding protein	-3.10391	1.87247e-07	-1.37681	0.00131256	-2.65646	1.37845e-06
	sll1450-as	NA		0.878304	0.000360208	0.462203	0.0301769	0.893674	0.000306523
	sll1450-as2	NA		0.0330699	0.857217	0.0190159	0.917571	0.632853	0.00304622
Transport and binding proteins	sll1451	nrtB nrtB,	nitrate/nitrite transport system permease protein	-3.05441	6.15569e-06	-0.550571	0.248	-2.41184	8.40738e-05
Transport and binding proteins	sll1452	nrtC	nitrate/nitrite transport system ATP-binding protein	-2.64261	3.28504e-06	-0.215724	0.574928	-1.19528	0.00602543
Transport and binding proteins	sll1453	nrtD	nitrate/nitrite transport system ATP-binding protein	-2.88136	4.73555e-08	-0.477738	0.125856	-1.24072	0.000709724
	sll1453-as	NA		0.238815	0.483729	-0.500779	0.152431	-0.481624	0.167711
Amino acid biosynthesis	sll1454	narB narB,	ferredoxin-nitrate reductase	-1.3084	1.05466e-06	-0.68693	0.000988642	-1.05612	1.37663e-05
Hypothetical	sll1455	sll1455,	hypothetical protein	-0.269976	0.0779027	-0.290711	0.0595382	-0.324259	0.0380121
Unknown	sll1456	sll1456,	unknown protein	-0.370482	0.0073643	-0.162831	0.195449	-0.339148	0.0126006
Cell envelope	sll1457	rfbJ,	probable glycosyltransferase	0.0480708	0.692664	-0.066727	0.584143	-0.162807	0.19197
	sll1457-as	NA		-0.392525	0.0520595	-0.100737	0.597077	0.0427272	0.821938
	sll1457-as2	NA		0.82496	0.00252212	-0.0208845	0.928727	0.695944	0.00813719
Other categories	sll1459		stationary-phase survival protein SurE homolog	0.539608	8.62963e-05	0.143058	0.183958	0.330694	0.00554814
	sll1459-as	NA		0.434252	0.0799348	-0.249443	0.298401	0.358821	0.141778
Hypothetical	sll1461	sll1461,	hypothetical protein	-0.0561554	0.636216	0.543873	0.000269726	0.269156	0.0347399
Other categories	sll1462	hypE hypE,	putative hydrogenase expression/formation protein HypE	0.672701	0.00012274	0.2799	0.0515877	0.308686	0.0339345
	sll1462-as	NA		1.21355	2.47293e-05	0.0575714	0.783415	0.501446	0.0272239
Cellular processes	sll1463	ftsH	cell division protein FtsH	-0.238021	0.124964	0.0315827	0.832467	-0.158085	0.297943
Hypothetical	sll1464	sll1464,	hypothetical protein	0.263952	0.129613	-0.162162	0.340609	-0.155865	0.359152
	sll1464-as	NA		0.437165	0.0227255	-0.127847	0.47098	0.145858	0.412006
Other categories	sll1466	sll1466,	probable glycosyltransferase	0.0639895	0.62137	0.0353744	0.784239	-0.0338029	0.793581
	sll1466-as	NA		0.159673	0.592411	-1.0017	0.0035392	-0.303471	0.314717
	sll1466-as3	NA		0.62815	0.00581451	0.341849	0.102113	0.982517	0.000142111
	sll1466-as4	NA		0.445837	0.00142811	0.0201093	0.86392	0.386938	0.00414971
Biosynthesis of cofactors, prosthetic groups, and carriers	sll1468	crtR bhy,	beta-carotene hydroxylase	-0.571544	0.000364172	0.00777763	0.951688	-0.527483	0.000745776
Hypothetical	sll1469	sll1469,	hypothetical protein	0.48074	0.00470223	-0.165891	0.272973	0.108812	0.467161
	sll1469-as	NA		0.762292	0.000234225	0.776603	0.000195784	0.611285	0.00161999
Amino acid biosynthesis	sll1470	leuC LeuC,	3-isopropylmalate dehydratase large subunit	-0.221524	0.0894836	0.0861527	0.491746	-0.12565	0.320109
	sll1470-as	NA		0.926484	0.000222964	0.253129	0.211696	0.535536	0.0143037
	sll1470-as2	NA		0.936811	0.00028255	-0.0812559	0.69223	0.454541	0.0387789
Photosynthesis and respiration	sll1471	cpcG2	phycobilisome rod-core linker polypeptide	-1.91332	2.01547e-05	-0.506075	0.132258	-1.05461	0.00454006
Unknown	sll1472	sll1472,	unknown protein	-1.07866	0.000445277	-0.421314	0.103529	-0.388091	0.131286
Hypothetical	sll1473	sll1473,	a part of phytochrome-like sensor histidine kinase gene (disrupted by insertion of IS)	-0.905947	4.52902e-07	-0.781042	2.90117e-06	-0.924434	3.48865e-07
Other categories	sll1474	sll1474,	putative transposase [ISY203g: 3400332 - 3401505]	1.71918	7.88191e-06	-0.265319	0.329734	0.318167	0.245607
Regulatory functions	sll1475	hik32 sll1475,	a part of phytochrome-like sensor histidine kinase gene (disrupted by insertion of IS)	-1.44432	3.1219e-08	-1.07624	1.46871e-06	-1.59966	7.5927e-09
Unknown	sll1476	sll1476,	unknown protein	0.668416	0.015262	0.188895	0.453019	0.837526	0.00366341
	sll1476-as	NA		0.0940025	0.617446	0.131959	0.484923	0.0562756	0.76433
	sll1476-as2	NA		0.54015	0.00364444	0.0267872	0.867702	0.581237	0.00211688
Hypothetical	sll1477	sll1477,	hypothetical protein	0.682017	0.000293157	-0.0100876	0.94626	0.162732	0.285887
	sll1477-as	NA		0.822504	0.02148	0.102202	0.755146	0.208335	0.527019
	sll1477-as3	NA		-0.228212	0.130452	-0.377486	0.0180648	-0.343596	0.0290397
	sll1477-as4	NA		0.753447	1.59619e-05	0.115415	0.361995	0.520552	0.000659186
Energy metabolism	sll1479	devB,	6-phosphogluconolactonase	0.52691	0.00830729	0.663433	0.00162362	0.514025	0.00967735
	sll1479-as	NA		0.194484	0.28441	-0.095211	0.595016	-0.0728831	0.683494
Transport and binding proteins	sll1481	sll1481,	ABC-transporter membrane fusion protein	-0.0833812	0.396384	-0.317141	0.00447166	-0.235768	0.0256464
Transport and binding proteins	sll1482	sll1482,	ABC transporter permease protein	-0.229582	0.169508	-0.500353	0.00647882	-0.51253	0.00552614
	sll1482-as	NA		2.23523	1.12788e-05	0.805039	0.0372688	2.02919	3.32826e-05
Hypothetical	sll1483	sll1483,	periplasmic protein, similar to transforming growth factor induced protein	0.701992	0.00324275	-0.232382	0.267883	-0.0409605	0.842139
Photosynthesis and respiration	sll1484	ndbC	type 2 NADH dehydrogenase	0.135886	0.160285	0.259421	0.0126714	0.190254	0.0560173
Hypothetical	sll1485	sll1485,	hypothetical protein	0.0717743	0.642608	0.171923	0.274087	0.0775725	0.616197
Hypothetical	sll1486	sll1486,	hypothetical protein	-0.00990214	0.941371	0.170638	0.216499	0.0894388	0.509501
Hypothetical	sll1488	sll1488,	hypothetical protein	-0.0138894	0.892288	0.179665	0.0944402	-0.0410574	0.689636
Other categories	sll1489	cpmA sll1489,	circadian phase modifier CpmA homolog	0.247281	0.0928414	0.108228	0.445108	-0.0950555	0.501513
Other categories	sll1491	sll1491,	periplasmic WD-repeat protein	-0.253297	0.14631	0.0131151	0.937918	-0.203971	0.236519
	sll1491-as2	NA		0.522315	0.00118496	-0.161881	0.238709	0.0774543	0.56617
Hypothetical	sll1495	sll1495,	hypothetical protein	0.154442	0.198127	-0.138433	0.246248	-0.00937305	0.936028
	sll1495-as	NA		0.934708	0.000787761	0.442473	0.0675372	0.849347	0.00173296
Energy metabolism	sll1496	sll1496,	mannose-1-phosphate guanyltransferase	0.0558901	0.559981	0.162763	0.102492	0.0298162	0.754897
	sll1496-as	NA		1.08632	0.000385315	0.0616021	0.802053	0.696456	0.0110052
	sll1496-as2	NA		-0.364295	0.199334	-0.120925	0.662523	0.327998	0.245506
Energy metabolism	sll1498	CARA,	carbamoyl-phosphate synthase small chain	-0.250733	0.045089	0.191616	0.115948	-0.123621	0.299236
	sll1498-as	NA		0.113819	0.632664	-0.39332	0.111889	0.372218	0.130869
Amino acid biosynthesis	sll1499	glsF	ferredoxin-dependent glutamate synthase	-0.909057	0.000245765	-0.0378604	0.846757	-0.428983	0.0410494
	sll1499-as	NA		1.62892	0.000132915	0.205495	0.535327	0.811783	0.0237587
	sll1499-as2	NA		0.898596	0.00159217	0.352869	0.154438	-0.0307761	0.897825
Hypothetical	sll1500	sll1500,	hypothetical protein	0.49852	0.000579642	-0.0815262	0.492502	0.328115	0.0123038
	sll1500-as	NA		0.539084	0.090829	0.135551	0.656686	0.256051	0.404958
	sll1500-as2	NA		0.230877	0.166041	-0.0874957	0.589711	0.22109	0.183629
Biosynthesis of cofactors, prosthetic groups, and carriers	sll1501	cobB cbiA,	cobyrinic acid a,c-diamide synthase	0.733139	8.29272e-06	0.00213609	0.985152	0.293913	0.0195196
Amino acid biosynthesis	sll1502	gltB	NADH-dependent glutamate synthase large subunit	0.723956	0.00102553	0.944716	8.54668e-05	1.19584	6.30836e-06
	sll1502-as	NA		1.13834	0.000548162	0.0457098	0.864362	0.740767	0.0126696
Unknown	sll1503	sll1503,	unknown protein	-0.0113723	0.954812	-0.27217	0.187569	-0.175171	0.388543
	sll1503-as	NA		1.15335	0.000260146	-0.694181	0.0124525	0.159293	0.526556
	sll1503-as2	NA		1.09724	1.11283e-06	0.158322	0.285674	0.492307	0.00347478
Hypothetical	sll1504	sll1504,	hypothetical protein	-0.605346	0.00423098	-0.629982	0.00318351	-0.569731	0.00637631
Hypothetical	sll1505	sll1505,	hypothetical protein	-0.199887	0.344074	-0.130492	0.533373	-0.058	0.780811
Hypothetical	sll1507	sll1507,	salt-induced periplasmic protein	0.302812	0.0391127	-0.00760219	0.955644	0.596439	0.000437702
	sll1507-as	NA		-0.231761	0.174566	-0.0636814	0.701212	0.198295	0.24167
Cell envelope	sll1508	lpxC,	UDP-3-0-acyl N-acetylglcosamine deacetylase	-0.207185	0.0867004	-0.178752	0.134793	-0.285007	0.0232698
Hypothetical	sll1509	ycf20 ycf20,	hypothetical protein YCF20	0.665702	0.000237501	0.276688	0.067051	0.242472	0.10429
Unknown	sll1510	sll1510,	unknown protein	0.528579	0.000476816	0.00399526	0.973934	0.0668964	0.586132
Unknown	sll1511	sll1511,	unknown protein	0.36518	0.0244462	-0.22667	0.142231	0.0613682	0.681345
Hypothetical	sll1512	sll1512,	hypothetical protein	0.190948	0.217083	-0.0583158	0.699766	0.237265	0.129995
Other categories	sll1513	ccsA, ycf5 ccsA,	c-type cytochrome synthesis protein	0.0160692	0.878821	-0.0501637	0.635231	-0.0578742	0.584634
Cellular processes	sll1514	hspA hsp17,	16.6 kDa small heat shock protein, molecular chaperone	2.42844	9.53638e-09	1.01197	0.000334582	2.21811	3.33122e-08
Unknown	sll1515	gifB sll1515,	glutamine synthetase inactivating factor IF17	3.75848	4.98495e-08	0.574289	0.157531	2.32415	2.00138e-05
	sll1515-as	NA		-1.86394	1.10012e-08	-0.36096	0.0522945	-1.18414	4.09246e-06
Hypothetical	sll1516	sll1516,	hypothetical protein	0.706729	0.000242208	-0.100363	0.511996	0.281649	0.0784114
DNA replication, restriction, modification, recombination, and repair	sll1520	recN recN,	DNA repair protein RecN	0.460805	0.00132112	-0.0163317	0.891824	0.0729855	0.545639
	sll1520-as	NA		0.947291	0.00427855	-0.0504027	0.861318	0.428114	0.151349
Other categories	sll1521	sll1521,	flavoprotein	0.254266	0.0975857	0.295587	0.0576851	0.103813	0.482508
	sll1521-as	NA		0.626859	0.0307855	0.0923948	0.731119	0.0601968	0.822652
Fatty acid, phospholipid and sterol metabolism	sll1522	pgsA,	CDP-diacylglycerol--glycerol-3-phosphate 3-phosphatidyltransferase	0.499017	0.0107055	0.292943	0.10887	0.0186913	0.914992
	sll1522-as	NA		0.761058	0.0168485	-0.724411	0.0218522	0.163236	0.574359
Hypothetical	sll1524	sll1524,	hypothetical protein	-0.317937	0.0270019	-0.26413	0.0600579	-0.241698	0.0825663
	sll1524-as	NA		-0.163769	0.584917	-0.628224	0.0485175	-0.401064	0.191287
Photosynthesis and respiration	sll1525	prk PRK,	phosphoribulokinase	-1.082	3.2305e-06	-0.326246	0.0504929	-0.898899	2.75432e-05
	sll1525-as	NA		-1.2571	0.0126554	-1.06687	0.0298699	-0.202994	0.655691
Hypothetical	sll1526	sll1526,	hypothetical protein	-1.45515	3.49106e-07	-0.496702	0.0114435	-0.81715	0.00024897
Unknown	sll1527	sll1527,	unknown protein	-0.298036	0.0293353	-0.496368	0.00108716	-0.480226	0.00142483
Unknown	sll1528	sll1528,	unknown protein	-0.371199	0.00569824	-0.332087	0.011457	-0.494873	0.00061752
	sll1528-as	NA		0.0571613	0.796937	-0.210396	0.35	0.372719	0.107641
	sll1528-as2	NA		0.189318	0.48592	0.22877	0.401472	0.615702	0.0341291
	sll1528-as3	NA		-0.286984	0.201437	-0.065322	0.765481	0.127152	0.563062
Unknown	sll1530	sll1530,	unknown protein	-1.17902	6.68328e-06	-0.472897	0.017652	-0.903788	0.000122028
Unknown	sll1531	sll1531,	unknown protein	-0.995067	1.79343e-05	-0.798597	0.000181269	-1.14501	3.49194e-06
	sll1531-as	NA		0.237754	0.191026	-0.44341	0.0217127	0.26323	0.150165
Hypothetical	sll1532	sll1532,	hypothetical protein	-1.18017	7.63647e-08	-1.68604	5.16684e-10	-1.49737	2.83344e-09
Cellular processes	sll1533	pilT2	twitching mobility protein	0.675399	0.0182162	1.06005	0.000807141	1.07147	0.000736006
	sll1533-as	NA		0.669379	0.0470799	-0.373749	0.246723	0.825698	0.0174051
Other categories	sll1534	sll1534,	probable glycosyltransferase	0.97346	0.00997944	0.438637	0.205688	0.922336	0.0136895
	sll1534-as	NA		0.881888	0.000166394	0.0617018	0.735678	0.382058	0.0496
Cell envelope	sll1535	rfbP,	putative sugar transferase	-1.19942	8.09583e-06	0.173875	0.360127	-0.690211	0.00183623
Biosynthesis of cofactors, prosthetic groups, and carriers	sll1536	moeB moeB,	molybdopterin biosynthesis MoeB protein	0.783143	0.00250847	1.00249	0.00031236	0.972902	0.000412014
	sll1536-as	NA		0.233761	0.351372	-0.216633	0.386841	-0.122604	0.621414
DNA replication, restriction, modification, recombination, and repair	sll1537	sll1537,	similar to mutator MutT protein	-0.668218	0.00100876	-0.438128	0.0179901	-0.390401	0.0319724
Energy metabolism	sll1538	bgl,	similar to beta-hexosaminidase a precursor	0.134934	0.253898	-0.306301	0.0163673	-0.14862	0.210877
	sll1538-as2	NA		0.194858	0.459855	-0.217009	0.411441	0.124113	0.636029
	sll1538-as3	NA		0.755449	0.000167848	-0.00178959	0.990871	0.383471	0.02438
Central intermediary metabolism	sll1540		dolichyl-phosphate-mannose synthase	0.527591	0.00443041	-0.0382891	0.812664	-0.00929041	0.954105
	sll1540-as2	NA		0.241826	0.277434	-0.321127	0.154988	0.403063	0.0794951
Hypothetical	sll1541	sll1541,	hypothetical protein	0.625702	0.000206014	-0.229785	0.0971077	0.183629	0.178026
	sll1541-as2	NA		1.00846	9.99853e-05	0.0858811	0.665853	0.9205	0.000245901
Hypothetical	sll1542	sll1542,	hypothetical protein	-0.127281	0.285359	0.129744	0.276483	0.190559	0.117602
Hypothetical	sll1543	sll1543,	hypothetical protein	0.630569	4.49011e-05	0.0436786	0.704311	0.299288	0.0177605
	sll1543-as	NA		0.18044	0.234877	0.583468	0.00108429	0.346008	0.0310555
Regulatory functions	sll1544	sll1544,	two-component response regulator NarL subfamily	0.605729	0.00812982	0.0131619	0.948349	0.145205	0.478422
Biosynthesis of cofactors, prosthetic groups, and carriers	sll1545	gst1,	glutathione S-transferase	-0.326169	0.0200069	0.0862423	0.503542	-0.319273	0.0223355
Central intermediary metabolism	sll1546	ppx ppx,	exopolyphosphatase	-0.455384	0.00269325	-0.0225339	0.862459	-0.209786	0.121017
	sll1546-as	NA		1.86469	3.01139e-07	0.27792	0.224458	1.46752	5.9269e-06
Hypothetical	sll1547	sll1547,	hypothetical protein	0.459482	0.052638	-0.0446509	0.841174	0.350729	0.129485
Hypothetical	sll1549	sll1549,	salt-enhanced periplasmic protein	0.891206	9.62576e-06	-0.171916	0.234703	0.134919	0.346814
	sll1549-as	NA		-0.101652	0.663963	-0.109658	0.639479	0.0738885	0.751812
	sll1549-as2	NA		0.837174	0.00449179	0.0864751	0.736626	-0.0909057	0.723722
Cell envelope	sll1550	sll1550,	probable porin major outer membrane protein	-0.0341827	0.794305	-0.322301	0.0239168	-0.241695	0.0795367
	sll1550-as	NA		0.0781662	0.712144	-0.606618	0.0102765	0.1422	0.50424
Unknown	sll1552	sll1552,	unknown protein	0.307643	0.0351539	-0.258231	0.0711877	-0.0809151	0.552869
	sll1552-as	NA		1.04439	0.000239469	0.0398662	0.859016	0.935986	0.000653072
	sll1552-as2	NA		1.63647	0.000378026	0.143798	0.697495	0.300937	0.41978
Translation	sll1553	pheT pheT,	phenylalanyl-tRNA synthetase	-0.530463	0.000171539	-0.133565	0.235807	-0.326352	0.00842086
	sll1553-as	NA		0.618521	0.00242135	-0.0913662	0.60134	0.386304	0.0388527
Regulatory functions	sll1555	hik42 sll1555,	two-component hybrid sensor and regulator	-0.370406	0.0086131	-0.0126827	0.919448	-0.0883663	0.484493
	sll1555-as	NA		0.313025	0.0961723	0.188673	0.302179	0.475539	0.0163545
	sll1555-as2	NA		0.214941	0.334483	-0.222535	0.318207	0.317719	0.160842
Other categories	sll1556	sll1556,	isopentenyl-dephosphate delta-isomerase	0.145545	0.146263	0.0708251	0.467927	0.177433	0.081221
	sll1556-as	NA		0.724787	0.111574	-0.465176	0.295535	0.395406	0.371573
	sll1556-as2	NA		-0.20525	0.427842	-0.151397	0.556805	0.508597	0.0611698
Energy metabolism	sll1557	sucD,	succinyl-CoA synthetase alpha chain	0.318447	0.0134145	-0.181162	0.132928	-0.0835325	0.475646
Energy metabolism	sll1558	sll1558,	mannose-1-phosphate guanyltransferase	-0.130729	0.464082	0.0538517	0.761278	0.11013	0.53635
	sll1558-as2	NA		0.957407	4.55627e-07	-0.118433	0.324767	0.735211	1.14507e-05
Other categories	sll1559	sll1559,	soluble hydrogenase 42 kD subunit	-0.0211844	0.898727	0.159439	0.345096	0.0598298	0.719763
	sll1559-as	NA		1.41556	0.000510747	0.0996865	0.762912	0.542863	0.114455
Other categories	sll1560	sll1560,	putative transposase [ISY203d: 1970882 - 1972055]	1.84818	6.10447e-05	0.165014	0.63509	0.297135	0.396643
	sll1560-as	NA		-0.0165958	0.932647	0.018878	0.923415	0.397208	0.0569007
	sll1560-as2	NA		2.35791	0.000792818	0.0881777	0.87877	0.154917	0.788885
Energy metabolism	sll1561	putA putA,	proline oxidase	-0.127498	0.371867	0.475811	0.00352207	0.242592	0.0998235
	sll1561-as	NA		0.489544	0.148111	0.0540116	0.868849	0.601086	0.0805964
Unknown	sll1562	sll1562,	unknown protein	-0.486249	0.0216192	-0.126662	0.516029	-0.104895	0.589869
Unknown	sll1563	sll1563,	unknown protein	-1.04257	2.72327e-05	-0.478347	0.0166288	-0.694831	0.00133726
Amino acid biosynthesis	sll1564		putative lyase	-0.229278	0.017892	0.118026	0.19263	-0.00335116	0.969652
	sll1564-as2	NA		0.401588	0.0718718	0.222494	0.301045	0.0949204	0.654453
Central intermediary metabolism	sll1566	ggpS otsA,	glucosylglycerolphosphate synthase	0.397239	0.00403267	0.499032	0.000667987	0.41501	0.0029433
Cell envelope	sll1568	sll1568,	fibrillin	-0.718753	0.000250015	-0.335137	0.0435393	-0.370152	0.0277907
Unknown	sll1570	sll1570,	unknown protein	0.373449	0.00225507	-0.0380751	0.715223	0.027644	0.790879
	sll1570-as	NA		0.91334	0.00100851	-0.251197	0.284455	0.720428	0.00596286
	sll1570-as2	NA		1.28684	0.000485158	-0.38584	0.207616	0.627736	0.0485997
Hypothetical	sll1571	sll1571,	hypothetical protein	-0.394276	0.0103129	0.276077	0.0585197	-0.0185326	0.892787
	sll1571-as	NA		0.31373	0.111232	-0.608592	0.00488377	-0.0150584	0.936453
DNA replication, restriction, modification, recombination, and repair	sll1572	dnaE	DNA polymerase III alpha subunit [Contains: Ssp dnaE intein]	-0.584118	0.000518461	0.0158204	0.907676	-0.180754	0.197275
	sll1572-as	NA		0.0370156	0.877882	-0.436795	0.0843383	0.239352	0.327879
	sll1572-as2	NA		0.681806	0.00190677	0.0313964	0.866028	0.324854	0.0954279
Hypothetical	sll1573	sll1573,	hypothetical protein	-0.407931	0.024577	0.19215	0.258928	0.117659	0.483739
Regulatory functions	sll1574	spkA' sll1574,	a part of spkA: serine/threonine protein kinase, regulates cellular motility ( disrupted by frameshift mutation)	-0.478284	0.00380597	-0.0191886	0.893431	-0.1416	0.330286
Regulatory functions	sll1575	spkA sll1575,	a part of spkA: serine/threonine protein kinase, regulates cellular motility ( disrupted by frameshift mutation)	0.1457	0.231436	-0.0229213	0.847235	-0.0071843	0.951825
	sll1575-as	NA		0.0981893	0.5478	0.159245	0.334214	0.176417	0.286346
	sll1575-as2	NA		0.596096	0.0896425	-0.485728	0.16022	0.414096	0.227221
Photosynthesis and respiration	sll1577	cpcB cpcB,	phycocyanin beta subunit	-1.22569	2.17668e-05	-0.0033318	0.987273	-0.906761	0.00045883
Photosynthesis and respiration	sll1578	cpcA cpcA,	phycocyanin alpha subunit	-0.851066	0.000168659	0.0383665	0.827856	-0.578775	0.00429741
Photosynthesis and respiration	sll1579	cpcC2	phycobilisome rod linker polypeptide	-1.42985	1.66276e-06	-0.123102	0.53228	-0.740181	0.00149721
	sll1579-as	NA		1.92293	0.000115278	0.274413	0.4778	1.34076	0.00272623
Photosynthesis and respiration	sll1580	cpcC1	phycobilisome rod linker polypeptide	-1.16414	1.81895e-06	-0.158882	0.330133	-0.467235	0.0094684
Hypothetical	sll1581	gumB,	hypothetical protein	-0.491099	0.00687629	0.2845	0.0908725	0.126795	0.433999
	sll1581-as	NA		0.465759	0.00214043	-0.198909	0.137125	0.345591	0.0152851
Unknown	sll1582	sll1582,	unknown protein	-0.367768	0.0140447	-0.285958	0.0476357	-0.446038	0.00415277
Unknown	sll1583	lig,	unknown protein	0.239357	0.332133	0.531497	0.0413677	0.606866	0.0222159
Photosynthesis and respiration	sll1584	sll1584,	ferredoxin like protein	0.139118	0.597699	-0.36846	0.173317	0.272697	0.307051
	sll1584-as	NA		-0.136771	0.429389	0.63372	0.00177406	0.174667	0.315933
Unknown	sll1586	sll1586,	unknown protein	0.289493	0.0113311	0.205983	0.0584713	0.242377	0.0291167
	sll1586-as3	NA		0.199608	0.473811	-0.513396	0.0777298	0.230742	0.408966
	sll1586-as4	NA		0.19994	0.130799	0.107748	0.403139	0.00474679	0.970281
	sll1586-as5	NA		-0.151328	0.247102	0.0895223	0.487374	0.0537278	0.675278
	sll1586-as6	NA		1.05371	0.00559175	0.380625	0.26369	1.4621	0.000420822
	sll1586-as7	NA		1.12252	1.02243e-05	0.406805	0.0348885	0.54163	0.00739076
Regulatory functions	sll1590	hik20 sll1590,	two-component sensor histidine kinase	0.08709	0.386703	0.236457	0.0282138	0.057622	0.564162
Regulatory functions	sll1592	sll1592,	two-component response regulator NarL subfamily	0.179582	0.207591	-0.166227	0.241707	-0.0256021	0.853747
Regulatory functions	sll1594	ndhR rbcR,	ndhF3 operon transcriptional regulator, LysR family protein	0.231678	0.180708	-0.198585	0.247635	-0.0961962	0.569025
	sll1594-as	NA		1.32352	0.000965471	-0.0116548	0.971995	0.00975245	0.976565
	sll1594-as2	NA		0.0725427	0.815898	-0.494491	0.126495	-0.347276	0.274062
	sll1594-as3	NA		0.270491	0.144164	0.0289749	0.871301	0.0635552	0.722759
Other categories	sll1595	kaiC2 sll1595,	circadian clock protein KaiC homolog	-0.54389	0.0004311	-0.329361	0.0163361	-0.247258	0.0609275
	sll1595-as	NA		0.951444	0.000783247	0.189458	0.420819	0.53119	0.0343437
Other categories	sll1596	kaiB2 sll1596,	circadian clock protein KaiB homolog	-1.08114	1.2498e-05	-0.7929	0.000316265	-0.677391	0.00125625
	sll1596-as	NA		0.678975	0.000191844	-0.0193987	0.891764	0.457561	0.00501019
Transport and binding proteins	sll1598	mntC mntC,	Mn transporter MntC	0.659774	3.57862e-05	-0.0417445	0.723237	0.493781	0.000619649
	sll1598-as	NA		0.735972	0.025698	0.17067	0.575742	0.223572	0.465135
Transport and binding proteins	sll1599	mntA mntA,	manganese transport system ATP-binding protein MntA	0.772183	2.14002e-05	-0.0905913	0.49383	0.323233	0.0239578
Transport and binding proteins	sll1600	mntB mntB,	manganese transport system membrane protein MntB	0.780948	2.57072e-05	0.197719	0.156841	0.357528	0.0163547
	sll1600-as	NA		0.0846632	0.703391	0.0997166	0.654128	0.599081	0.0146248
Hypothetical	sll1601	sll1601,	hypothetical protein	0.234563	0.0233633	0.071588	0.45463	0.168212	0.0908832
	sll1601-as2	NA		-0.480832	0.0676125	-1.02279	0.000744164	-0.05647	0.82062
	sll1601-as3	NA		0.0740469	0.625095	-0.295581	0.064382	0.178446	0.247523
	sll1601-as4	NA		0.336424	0.14802	-0.414518	0.0795793	0.406782	0.0848119
Fatty acid, phospholipid and sterol metabolism	sll1605	fabZ,	(3R)-hydroxymyristol acyl carrier protein dehydrase	-0.540724	0.00058488	-0.278212	0.0424579	-0.523858	0.000771184
Hypothetical	sll1606	sll1606,	hypothetical protein	0.0858653	0.574607	-0.382036	0.0216384	-0.188585	0.226459
Hypothetical	sll1608	sll1608,	hypothetical protein	-0.274218	0.0744171	-0.16205	0.275643	-0.48056	0.00417147
[truncated: 3,838 more rows]
